# Supplementary material for: Essential Functions of Calmodulin and Identification of Its Proximal Interacting Proteins in Tachyzoite-Stage Toxoplasma gondii via BioID Technology
Source: Microbiol Spectr. 2022 Oct 10;10(5):e01363-22. doi: 10.1128/spectrum.01363-22 (PMC9602672; doi:10.1128/spectrum.01363-22)
Supplement: Supplemental file 1 — Table S1. Download spectrum.01363-22-s0001.xlsx, XLSX file, 0.05 MB [file spectrum.01363-22-s0001.xlsx]

## Sheet: S1
Table S1. Identified CaM proximal interacting proteins based on CaM-BioID data
					Spectrum count
Gene ID	Identified Proteins	Accession Number	CRISPR value	Molecular Weight(kDa)	BirA+_1	BirA+_2	BirA+_3	BirA+_4	BirA-_1	BirA-_2	BirA-_3	BirA-_4	AvgSpec(Biotin)	AvgSpec (Control)	NormSpC	Final Probability (TAGM-MAP)	Predicted Location (TAGM-MAP)	Top Predicted Location (TAGM-MCMC)	Top Probability (TAGM-MCMC)	CaM binding motif prediction
TGGT1_249240	putative calmodulin	EPR63447	-5.28	17	53	73	70	61	3	7	3	4	64.25	4.25	225.882	1.56e-19	cytosol	outlier	0.997	1-10, 1-5-10, 1-12, 1-14, 1-8-14, 1-16
TGGT1_232340	protein phosphatase 2C domain-containing protein	EPR64244	-0.25	60	138	125	146	92	20	29	15	18	125.25	20.5	111.733	1	cytosol	cytosol	1	1-10, 1-5-10, 1-12, 1-14, 1-5-8-14, 1-8-14, 1-16, IQ-like
TGGT1_217890	putative alkyl hydroperoxide reductase/ Thiol specific antioxidant/ Mal allergen	EPR63775	0.23	22	21	30	36	19	0	0	2	0	26.5	0.5	75.6364	0.0754	nucleus - non-chromatin	nucleus - non-chromatin	0.999	1-10, 1-5-10, 1-12, 1-14, 1-8-14, 1-16
TGGT1_231640	alveolin domain containing intermediate filament IMC1	EPR64304	-4	70	84	68	134	12	3	0	9	0	74.5	3	65.3714	1	IMC	IMC	1	1-10, 1-5-10, 1-12, 1-14, 1-5-8-14, 1-8-14, 1-16, IQ-like
TGGT1_270770	PWI domain-containing protein	EPR64784	-3.73	87	57	71	119	117	10	19	29	18	91	19	52.9655	0.725	nucleus - non-chromatin	nucleus - chromatin	0.557	1-10, 1-5-10, 1-12, 1-14, 1-5-8-14, 1-8-14, 1-16, IQ-like
TGGT1_306220	hypothetical protein TGGT1_306220	EPR57485	-0.08	77	57	55	85	76	9	16	15	14	68.25	13.5	45.5065	0.979	nucleus - non-chromatin	nucleus - non-chromatin	0.934	1-10, 1-5-10, 1-12, 1-14, 1-5-8-14, Basic 1-8-14, 1-8-14, 1-16
TGGT1_205380	fructose-bisphospatase I	EPR61430	-1.67	42	22	26	41	30	0	0	0	0	29.75	0	45.3333	0.8	nucleus - chromatin	nucleus - chromatin	1	1-10, 1-5-10, 1-12, 1-14, 1-5-8-14, 1-8-14, 1-16
TGGT1_231630	alveolin domain containing intermediate filament IMC4	EPR64305	-4.52	50	40	33	46	26	2	0	6	0	36.25	2	43.84	1	IMC	IMC	1	1-10, 1-5-10, 1-12, 1-14, 1-5-8-14, 1-8-14, 1-16, IQ-like
TGGT1_209420	hypothetical protein TGGT1_209420	EPR57894	-2.96	27	15	17	16	16	0	0	0	0	16	0	37.9259	5.88e-20	cytosol	19S proteasome	1	1-10, 1-5-10, 1-12, 1-14, 1-8-14, 1-16
TGGT1_311720	chaperonin protein BiP	EPR61088	-5.5	73	67	56	60	33	6	16	12	18	54	13	35.9452	1	ER 2	ER 2	1	1-10, 1-5-10, 1-12, 1-14, 1-8-14, 1-16, IQ-like
TGGT1_236040	fructose-1,6-bisphosphate aldolase	EPR60310	-3.46	47	24	26	47	28	0	9	5	6	31.25	5	35.7447	1	cytosol	cytosol	1	1-10, 1-5-10, 1-12, 1-14, 1-5-8-14, 1-8-14, 1-16
TGGT1_261570	ribosomal protein RPL7A	EPR62679	-4.03	31	25	22	26	24	5	11	0	12	24.25	7	35.6129	1	60S ribosome	60S ribosome	1	1-10, 1-5-10, 1-12, 1-14, 1-5-8-14, 1-8-14, 1-16, IQ-like, IQ unconventional
TGGT1_262100	tetratricopeptide repeat-containing protein	EPR62582	-4.98	53	18	29	37	31	0	0	0	0	28.75	0	34.717	1	cytosol	cytosol	1	1-10, 1-5-10, Basic 1-5-10, 1-12, 1-14, 1-5-8-14, 1-8-14, 1-16
TGGT1_231850	serine-threonine phosophatase 2C (PP2C)	EPR64296	-4.39	37	15	22	22	21	0	0	0	0	20	0	34.5946	1	cytosol	cytosol	1	1-10, 1-5-10, 1-12, 1-14, 1-8-14, 1-16
TGGT1_285268	DnaJ domain-containing protein	EPR59358	-4.17	49	20	28	23	30	0	0	0	0	25.25	0	32.9796	1	cytosol	cytosol	0.99	1-10, 1-5-10, 1-12, 1-14, 1-8-14, 1-16, IQ-like
TGGT1_324600	heat shock protein	EPR64422	2.64	20	11	9	11	9	0	0	0	0	10	0	32	N/A	N/A	N/A	N/A	1-10, 1-5-10, 1-12, 1-14, 1-5-8-14, 1-8-14, 1-16, IQ-like
TGGT1_321620	dynamin-related protein DRPB	EPR57812	-4.91	96	34	47	64	42	0	0	0	0	46.75	0	31.1667	1	nucleus - chromatin	nucleus - chromatin	1	1-10, 1-5-10, 1-12, 1-14, 1-5-8-14, 1-8-14, 1-16, IQ-like
TGGT1_203220	DEAD/DEAH box helicase domain-containing protein	EPR61663	-4.45	123	48	46	104	31	0	2	0	0	57.25	0.5	29.5285	0.943	nucleus - chromatin	nucleus - chromatin	0.988	1-10, 1-5-10, 1-12, 1-14, 1-5-8-14, 1-8-14, 1-16
TGGT1_251690	putative seryl-tRNA synthetase, cytoplasmic	EPR63283	-4.13	54	20	21	28	23	0	0	0	0	23	0	27.2593	1	cytosol	cytosol	1	1-10, 1-5-10, 1-12, 1-14, 1-5-8-14, 1-8-14, 1-16
TGGT1_295350	putative nucleoside diphosphate kinase	EPR57769	2.45	18	8	8	8	6	0	0	0	0	7.5	0	26.6667	0.999	cytosol	cytosol	1	1-10, 1-5-10, 1-12, 1-14, 1-8-14, 1-16
TGGT1_258740	putative eukaryotic initiation factor-2A	EPR62951	-1.21	65	23	26	27	31	0	0	0	0	26.75	0	26.3385	1.06e-07	nucleus - non-chromatin	nucleolus	0.978	1-10, 1-5-10, 1-12, 1-14, 1-5-8-14, 1-8-14, 1-16
TGGT1_205320	hypothetical protein TGGT1_205320	EPR61424	0.85	80	27	38	33	30	0	0	0	0	32	0	25.6	1	cytosol	cytosol	0.999	1-10, 1-5-10, 1-12, 1-14, 1-8-14, 1-16
TGGT1_321680	hypothetical protein TGGT1_321680	EPR57807	-0.07	41	14	15	21	17	0	0	3	0	16.75	0.75	24.9756	0.995	cytosol	19S proteasome	1	1-10, 1-5-10, 1-12, 1-14, 1-8-14, 1-16
TGGT1_287500	putative T complex chaperonin	EPR59615	-4.89	59	24	26	26	25	0	3	3	5	25.25	2.75	24.4068	1	cytosol	cytosol	1	1-10, 1-5-10, 1-12, 1-14, 1-5-8-14, 1-8-14, 1-16
TGGT1_232250	catalase	EPR64252	2.08	57	18	24	22	21	0	0	0	0	21.25	0	23.8596	1	cytosol	cytosol	1	1-10, 1-5-10, 1-12, 1-14, 1-5-8-14, 1-8-14, 1-16
TGGT1_211680	protein disulfide isomerase	EPR58284	-5.65	53	25	25	21	21	0	6	4	3	23	3.25	23.8491	1	ER 2	ER 2	1	1-10, 1-5-10, 1-12, 1-14, 1-5-8-14, 1-8-14, 1-16
TGGT1_251810	putative translation initiation factor eIF-5A	EPR63293	-4.32	17	7	7	6	8	0	2	0	2	7	1	22.5882	1	cytosol	cytosol	0.996	1-10, 1-12, 1-14, 1-5-8-14, 1-8-14, 1-16, IQ-like
TGGT1_293180	NADP-specific glutamate dehydrogenase	EPR57668	1.34	64	11	19	41	19	0	0	0	0	22.5	0	22.5	0	cytosol	outlier	1	1-10, 1-5-10, 1-12, 1-14, 1-5-8-14, 1-8-14, 1-16
TGGT1_262620	RNA recognition motif-containing protein	EPR62614	-2.1	32	12	13	26	10	3	5	4	5	15.25	4.25	22	1	nucleus - non-chromatin	nucleus - non-chromatin	1	1-10, 1-5-10, 1-12, 1-14, 1-8-14, 1-16, IQ-like
TGGT1_209950	putative thioredoxin	EPR57845	-5.2	48	17	19	12	18	0	0	0	0	16.5	0	22	0	apicoplast	apicoplast	1	1-10, 1-5-10, 1-12, 1-14, 1-5-8-14, 1-8-14, 1-16
TGGT1_283850	peptidyl-prolyl cis-trans isomerase	EPR59296	-1.59	56	11	21	22	22	0	0	0	0	19	0	21.7143	1	cytosol	cytosol	1	1-10, 1-5-10, 1-12, 1-14, 1-5-8-14, 1-8-14, 1-16
TGGT1_201680	putative eukaryotic initiation factor-3 subunit 10, partial	EPR61713	-4.55	119	25	34	68	37	0	0	0	4	41	1	21.5126	0.999	nucleus - non-chromatin	nucleus - non-chromatin	1	1-10, 1-5-10, 1-12, 1-14, 1-5-8-14, 1-8-14, 1-16, IQ-like
TGGT1_289750	ribosomal-ubiquitin protein RPL40	EPR59739	-4.59	15	6	9	5	0	0	0	0	0	5	0	21.3333	0.694	nucleus - chromatin	PM - peripheral 2	0.814	1-10, 1-5-10, 1-12, 1-14, 1-8-14, 1-16
TGGT1_250340	centrin 2	EPR63420	-4.41	19	3	6	9	7	0	0	0	0	6.25	0	21.0526	1	apical 2	apical 2	0.999	1-10, 1-12, 1-14, 1-16
TGGT1_297720	trehalose-phosphatase	EPR58368	-2.89	137	37	42	61	39	0	0	0	0	44.75	0	20.9051	1	cytosol	cytosol	1	1-10, 1-5-10, 1-12, 1-14, 1-5-8-14, 1-8-14, 1-16, IQ-like
TGGT1_235470	myosin A	EPR60343	-3.09	93	41	39	43	15	2	9	3	6	34.5	5	20.3011	1	IMC	IMC	1	1-10, 1-5-10, 1-12, 1-14, 1-5-8-14, 1-8-14, 1-16
TGGT1_203390	CRAL/TRIO domain-containing protein	EPR61682	-0.37	50	13	16	17	17	0	0	0	0	15.75	0	20.16	1	nucleus - chromatin	nucleus - chromatin	1	1-10, 1-5-10, 1-12, 1-14, 1-5-8-14, 1-8-14, 1-16, IQ-like
TGGT1_288380	heat shock protein HSP90	EPR59884	-4.32	82	33	32	38	30	4	10	9	8	33.25	7.75	19.9024	1	cytosol	cytosol	1	1-10, 1-5-10, 1-12, 1-14, 1-5-8-14, Basic 1-8-14, 1-8-14, 1-16
TGGT1_263320	hypothetical protein TGGT1_263320	EPR62478	-0.63	42	17	17	16	21	0	14	0	5	17.75	4.75	19.8095	1	nucleus - non-chromatin	nucleus - non-chromatin	1	1-10, 1-5-10, 1-12, 1-14, 1-5-8-14, 1-8-14, 1-16
TGGT1_244560	putative heat shock protein 90	EPR56593	-4.39	98	41	36	46	34	4	9	11	15	39.25	9.75	19.2653	1	ER 2	ER 2	1	1-10, 1-5-10, 1-12, 1-14, 1-5-8-14, 1-8-14, 1-16, IQ-like
TGGT1_272910	T-complex protein 1 delta subunit	EPR64495	-4.41	59	13	17	29	12	0	0	0	0	17.75	0	19.2542	1	cytosol	cytosol	1	1-10, 1-5-10, 1-12, 1-14, 1-5-8-14, 1-8-14, 1-16, IQ-like
TGGT1_243960	nuclear transport factor 2 (ntf2) domain-containing protein	EPR56656	-2.28	84	15	8	55	18	0	0	0	0	24	0	18.2857	0.999	nucleus - non-chromatin	nucleus - non-chromatin	1	1-10, 1-5-10, 1-12, 1-14, 1-5-8-14, 1-8-14, 1-16, IQ-like
TGGT1_232440	Brf1p family coiled coil protein	EPR64358	0.34	54	11	13	17	20	0	0	0	0	15.25	0	18.0741	1	nucleus - chromatin	nucleus - chromatin	1	1-10, 1-5-10, 1-12, 1-14, 1-5-8-14, 1-8-14, 1-16, IQ-like
TGGT1_288630	putative nucleosome assembly protein (NAP)	EPR59907	1.92	32	7	9	11	9	0	0	0	0	9	0	18	1	cytosol	cytosol	1	1-10, 1-5-10, 1-12, 1-14, 1-5-8-14, 1-8-14, 1-16, IQ-like
TGGT1_297060	phosphoglycerate mutase PGMII	EPR58412	-4.54	38	6	7	22	7	0	0	0	0	10.5	0	17.6842	1	cytosol	cytosol	1	1-10, 1-5-10, 1-12, 1-14, 1-5-8-14, 1-8-14, 1-16, IQ-like
TGGT1_226960	phosphofructokinase PFKII	EPR62328	-5.19	131	28	31	50	34	0	0	0	0	35.75	0	17.4656	0.991	cytosol	cytosol	0.999	1-10, 1-5-10, 1-12, 1-14, 1-5-8-14, 1-8-14, 1-16, IQ-like
TGGT1_318710	ATP-binding cassette sub-family F member 1	EPR58202	-2.91	89	21	21	35	19	0	0	0	0	24	0	17.2584	0.998	nucleus - chromatin	nucleus - chromatin	1	1-10, 1-5-10, 1-12, 1-14, 1-5-8-14, 1-8-14, 1-16, IQ-like
TGGT1_298610	GYF domain-containing protein	EPR58615	-2.16	238	57	45	108	42	0	0	0	0	63	0	16.9412	1	nucleus - chromatin	nucleus - chromatin	1	1-10, 1-5-10, 1-12, 1-14, 1-5-8-14, 1-8-14, 1-16, IQ-like
TGGT1_309210	putative peroxiredoxin 6	EPR60799	1	44	8	18	12	10	0	2	0	0	12	0.5	16.7273	1	cytosol	cytosol	1	1-10, 1-5-10, 1-12, 1-14, 1-5-8-14, 1-8-14, 1-16, IQ-like
TGGT1_230210	alveolin domain containing intermediate filament IMC10	EPR64164	-4.7	61	14	10	35	4	0	0	0	0	15.75	0	16.5246	1	IMC	IMC	1	1-10, 1-5-10, 1-12, 1-14, 1-5-8-14, 1-8-14, 1-16, IQ-like
TGGT1_289600	heat shock protein HSP29	EPR59722	2.28	30	6	8	9	7	0	0	0	0	7.5	0	16	1	cytosol	cytosol	1	1-10, 1-5-10, 1-12, 1-14, 1-8-14, 1-16
TGGT1_219750	putative cytochrome c	EPR63956	-3.51	12	4	3	5	0	0	0	0	0	3	0	16	3.95e-05	mitochondrion - soluble	mitochondrion - soluble	1	1-10, 1-12, 1-14, 1-8-14, 1-16
TGGT1_216810	5'-nucleotidase, C-terminal domain-containing protein	EPR58740	0.89	78	18	16	22	20	0	0	0	0	19	0	15.5897	1	cytosol	cytosol	1	1-10, 1-5-10, 1-12, 1-14, 1-5-8-14, 1-8-14, 1-16, IQ-like
TGGT1_233680	nuclear movement family protein	EPR64429	-3.2	39	9	9	10	10	0	0	0	0	9.5	0	15.5897	1	cytosol	19S proteasome	0.853	1-10, 1-5-10, 1-12, 1-14, 1-5-8-14, 1-8-14, 1-16, IQ-like
TGGT1_286580	hypothetical protein TGGT1_286580	EPR59470	1.38	107	22	30	39	13	0	0	0	0	26	0	15.5514	1	IMC	IMC	1	1-10, 1-5-10, 1-12, 1-14, 1-5-8-14, 1-8-14, 1-16, IQ-like
TGGT1_271930	hypothetical protein TGGT1_271930	EPR64642	2.09	26	5	7	13	0	0	0	0	0	6.25	0	15.3846	1	IMC	IMC	1	1-10, 1-5-10, 1-12, 1-14, 1-5-8-14, 1-8-14, 1-16
TGGT1_311000	hypothetical protein TGGT1_311000	EPR61147	-1.78	24	6	6	6	5	0	0	0	0	5.75	0	15.3333	0	cytosol	nucleolus	1	1-10, 1-12, 1-14, 1-16
TGGT1_315270	hypothetical protein TGGT1_315270	EPR58902	-4.64	85	10	19	35	17	0	0	0	0	20.25	0	15.2471	1.98e-25	cytosol	19S proteasome	1	1-10, 1-5-10, 1-12, 1-14, 1-5-8-14, 1-8-14, 1-16, IQ-like
TGGT1_205558	NAC domain-containing protein	EPR61449	-3.68	21	4	5	8	5	0	2	0	0	5.5	0.5	15.2381	1	cytosol	cytosol	1	1-10, 1-5-10, 1-12, 1-14, 1-8-14, 1-16
TGGT1_224850	putative polyadenylate binding protein	EPR62090	-4.12	83	14	10	41	14	0	0	0	0	19.75	0	15.2289	1	nucleus - non-chromatin	nucleus - non-chromatin	1	1-10, 1-5-10, 1-12, 1-14, 1-5-8-14, 1-8-14, 1-16, IQ-like
TGGT1_294670	translation initiation factor 3 subunit	EPR57697	-3.91	32	4	8	15	5	0	0	0	2	8	0.5	15	1	nucleus - non-chromatin	nucleus - non-chromatin	1	1-10, 1-5-10, 1-12, 1-14, 1-5-8-14, 1-8-14, 1-16
TGGT1_235340	hypothetical protein TGGT1_235340	EPR60330	0.29	77	14	15	32	9	0	0	0	0	17.5	0	14.5455	1	IMC	IMC	1	1-10, 1-5-10, 1-12, 1-14, 1-5-8-14, 1-8-14, 1-16
TGGT1_278870	myosin F	EPR63151	-3.55	216	55	45	68	32	0	0	0	7	50	1.75	14.2963	2.49e-07	nucleus - chromatin	PM - peripheral 2	1	1-10, 1-5-10, 1-12, 1-14, 1-5-8-14, 1-8-14, 1-16, IQ, IQ-like, IQ unconventional
TGGT1_263090	14-3-3 protein	EPR62561	-5.79	37	6	7	19	5	0	4	0	0	9.25	1	14.2703	1	cytosol	cytosol	1	1-10, 1-5-10, 1-12, 1-14, 1-5-8-14, 1-8-14, 1-16
TGGT1_257680	myosin light chain MLC1	EPR63032	-2.7	24	7	5	8	3	0	0	2	0	5.75	0.5	14	1	IMC	IMC	1	1-10, 1-5-10, 1-12, 1-14, 1-8-14, 1-16
TGGT1_300200	histone H2AZ	EPR56954	-5.08	16	4	4	5	4	0	0	3	0	4.25	0.75	14	1	nucleus - chromatin	nucleus - chromatin	1	1-10, 1-5-10, 1-12, 1-14, 1-5-8-14, 1-8-14, 1-16, IQ-like
TGGT1_305610	hypothetical protein TGGT1_305610	EPR57410	-0.34	52	7	10	14	13	0	0	0	0	11	0	13.5385	N/A	N/A	N/A	N/A	1-10, 1-5-10, 1-12, 1-14, 1-5-8-14, 1-8-14, 1-16
TGGT1_232350	lactate dehydrogenase LDH1	EPR64243	0.78	36	4	5	14	7	0	0	0	0	7.5	0	13.3333	1	cytosol	cytosol	1	1-10, 1-5-10, 1-12, 1-14, 1-5-8-14, 1-8-14, 1-16, IQ-like
TGGT1_305340	corepressor complex CRC230	EPR57428	-4.69	207	37	44	69	22	0	0	0	0	43	0	13.2947	1	nucleus - chromatin	nucleus - chromatin	1	1-10, 1-5-10, 1-12, 1-14, 1-5-8-14, 1-8-14, 1-16, IQ-like
TGGT1_250820	hypothetical protein TGGT1_250820	EPR63336	0.5	121	28	32	33	14	0	3	0	5	26.75	2	13.0909	1	apical 1	apical 1	1	1-10, 1-5-10, 1-12, 1-14, 1-5-8-14, 1-8-14, 1-16, IQ-like
TGGT1_216670	FUSE-binding protein 2 / KH-type splicing regulatory protein	EPR58674	-3.31	100	18	14	32	22	0	0	0	5	21.5	1.25	12.96	1	nucleus - non-chromatin	nucleus - non-chromatin	1	1-10, 1-5-10, 1-12, 1-14, 1-5-8-14, 1-8-14, 1-16, IQ-like
TGGT1_313390	ribosomal protein RPL6	EPR60940	-3.92	36	2	4	21	4	0	2	0	0	7.75	0.5	12.8889	1	60S ribosome	60S ribosome	1	1-10, 1-5-10, 1-12, 1-14, 1-5-8-14, 1-8-14, 1-16
TGGT1_230940	hypothetical protein TGGT1_230940	EPR64111	-4.92	155	26	19	35	41	0	0	0	0	30.25	0	12.4903	0.667	nucleus - chromatin	nucleus - chromatin	0.928	1-10, 1-5-10, 1-12, 1-14, 1-5-8-14, 1-8-14, 1-16, IQ-like
TGGT1_256760	pyruvate kinase PyK1	EPR63048	-4.03	58	7	9	22	7	0	0	0	0	11.25	0	12.4138	1	cytosol	cytosol	1	1-10, 1-5-10, 1-12, 1-14, 1-5-8-14, 1-8-14, 1-16, IQ-like
TGGT1_314810	ribosomal protein RPL7	EPR58868	-3.44	30	6	5	15	3	0	2	2	2	7.25	1.5	12.2667	1	60S ribosome	60S ribosome	1	1-10, 1-5-10, 1-12, 1-14, 1-8-14, 1-16
TGGT1_273460	eukaryotic translation initiation factor 3 subunit 6 interacting protein	EPR64528	-2.27	75	9	12	30	9	0	0	0	3	15	0.75	12.16	0.989	nucleus - non-chromatin	nucleus - non-chromatin	0.941	1-10, 1-5-10, 1-12, 1-14, 1-5-8-14, 1-8-14, 1-16, IQ-like
TGGT1_268850	enolase 2	EPR64867	-3.38	52	10	12	19	9	0	4	3	4	12.5	2.75	12	1	cytosol	cytosol	1	1-10, 1-5-10, 1-12, 1-14, 1-5-8-14, 1-8-14, 1-16
TGGT1_291930	RNA recognition motif-containing protein	EPR59683	-4.82	73	7	12	16	19	0	0	0	0	13.5	0	11.8356	1	cytosol	cytosol	1	1-10, 1-5-10, 1-12, 1-14, 1-5-8-14, 1-8-14, 1-16, IQ-like
TGGT1_295360	hypothetical protein TGGT1_295360	EPR57770	1.13	30	4	3	15	0	0	0	0	0	5.5	0	11.7333	1	IMC	IMC	1	1-10, 1-5-10, 1-12, 1-14, 1-8-14, 1-16
TGGT1_300140	putative elongation factor 1-gamma	EPR56949	-3.02	44	6	4	18	4	0	0	0	0	8	0	11.6364	1	cytosol	cytosol	1	1-10, 1-5-10, 1-12, 1-14, 1-5-8-14, 1-8-14, 1-16
TGGT1_288360	tryptophanyl-tRNA synthetase (TrpRS2)	EPR59882	-4.56	77	16	17	12	10	0	0	0	0	13.75	0	11.4286	1	cytosol	cytosol	1	1-10, 1-5-10, 1-12, 1-14, 1-5-8-14, 1-8-14, 1-16
TGGT1_223940	GAP45 protein	EPR61995	-4.14	27	4	5	8	2	0	0	0	0	4.75	0	11.2593	1	IMC	IMC	1	, 1-12, 1-14, 1-8-14, 1-16
TGGT1_219850	prolyl-tRNA synthetase (ProRS)	EPR63972	-4.45	93	11	19	27	10	0	0	2	0	16.75	0.5	11.1828	1	cytosol	cytosol	1	1-10, 1-5-10, 1-12, 1-14, 1-5-8-14, 1-8-14, 1-16
TGGT1_251500	putative eukaryotic initiation factor-3, subunit 3	EPR63316	-3.35	66	8	7	23	8	0	0	0	0	11.5	0	11.1515	0.899	nucleus - non-chromatin	nucleus - non-chromatin	0.72	1-10, 1-5-10, 1-12, 1-14, 1-5-8-14, Basic 1-8-14, 1-8-14, 1-16, IQ-like
TGGT1_226410	EF-1 guanine nucleotide exchange domain-containing protein	EPR62260	2.47	36	3	6	11	5	0	0	0	0	6.25	0	11.1111	1	cytosol	cytosol	1	1-10, 1-5-10, 1-12, 1-14, 1-5-8-14, 1-8-14, 1-16
TGGT1_214350	putative GTP-binding protein	EPR60171	0.6	45	8	8	7	8	0	0	0	0	7.75	0	11.0222	1	cytosol	cytosol	1	1-10, 1-5-10, 1-12, 1-14, 1-5-8-14, 1-8-14, 1-16
TGGT1_236570	lysine decarboxylase family protein	EPR60268	-3.75	44	4	8	12	6	0	0	0	0	7.5	0	10.9091	1	cytosol	cytosol	1	1-10, 1-5-10, 1-12, 1-14, 1-5-8-14, 1-8-14, 1-16, IQ-like
TGGT1_216900	cytokine induced apoptosis inhibitor 1 family protein	EPR58730	-2.88	48	6	10	9	7	0	0	0	0	8	0	10.6667	0.999	cytosol	cytosol	0.981	1-10, 1-5-10, 1-12, 1-14, 1-5-8-14, 1-8-14, 1-16
TGGT1_233140	putative deoxyuridine 5'-triphosphate nucleotidohydrolase	EPR64403	-4.26	18	2	4	2	4	0	0	0	0	3	0	10.6667	1	cytosol	cytosol	1	1-10, 1-5-10, 1-12, 1-14, 1-8-14, 1-16
TGGT1_272030A	kelch repeat-containing protein	EPR64654	-1.35	64	8	8	15	11	0	0	0	0	10.5	0	10.5	1	nucleus - chromatin	nucleus - chromatin	1	1-10, 1-5-10, 1-12, 1-14, 1-5-8-14, 1-8-14, 1-16, IQ-like
TGGT1_267500	hypothetical protein TGGT1_267500	EPR57272	-0.72	26	4	4	9	0	0	0	0	0	4.25	0	10.4615	5.96e-10	IMC	IMC	0.853	1-10, 1-5-10, 1-12, 1-14, 1-5-8-14, 1-8-14, 1-16
TGGT1_320600	cold-shock DNA-binding domain-containing protein	EPR58059	0.66	23	3	4	4	4	0	0	0	0	3.75	0	10.4348	1	nucleus - non-chromatin	nucleus - non-chromatin	1	1-10, 1-5-10, 1-12, 1-14, 1-8-14, 1-16, IQ-like
TGGT1_269180	MIF4G domain-containing protein	EPR64903	-3.86	273	44	33	56	45	0	0	0	0	44.5	0	10.4322	0.999	nucleus - non-chromatin	nucleus - non-chromatin	1	1-10, 1-5-10, 1-12, 1-14, 1-5-8-14, 1-8-14, 1-16, IQ-like
TGGT1_205440	CCT chaperonin gamma subunit	EPR61438	-4.52	61	5	8	22	4	0	0	0	0	9.75	0	10.2295	1	cytosol	cytosol	1	1-10, 1-5-10, 1-12, 1-14, 1-5-8-14, 1-8-14, 1-16
TGGT1_217460	glutaminyl-tRNA synthetase (GlnRS)	EPR63846	-3.72	96	13	20	14	14	0	0	0	0	15.25	0	10.1667	1	cytosol	cytosol	1	1-10, 1-5-10, Basic 1-5-10, 1-12, 1-14, 1-5-8-14, 1-8-14, 1-16, IQ-like
TGGT1_294620	putative eukaryotic initiation factor-3, subunit 8	EPR57704	-4.89	109	9	9	41	8	0	0	0	0	16.75	0	9.83486	1	nucleus - non-chromatin	nucleus - non-chromatin	1	1-10, 1-5-10, 1-12, 1-14, 1-5-8-14, 1-8-14, 1-16, IQ-like
TGGT1_266640	putative Acetyl-coenzyme A synthetase 2	EPR57105	0.59	80	6	10	29	4	0	0	0	0	12.25	0	9.8	0.999	cytosol	cytosol	1	1-10, 1-5-10, 1-12, 1-14, 1-5-8-14, 1-8-14, 1-16, IQ-like
TGGT1_230340	hypothetical protein TGGT1_230340	EPR64161	-1.14	102	14	10	38	0	0	0	0	0	15.5	0	9.72549	1	apical 1	apical 1	1	1-10, 1-5-10, 1-12, 1-14, 1-5-8-14, 1-8-14, 1-16, IQ-like, IQ unconventional
TGGT1_248640	regulator of chromosome condensation (RCC1) repeat-containing protein	EPR63541	-2.54	193	18	33	33	33	0	0	0	0	29.25	0	9.69948	1	PM - peripheral 2	Golgi	0.527	1-10, 1-5-10, 1-12, 1-14, 1-5-8-14, Basic 1-8-14, 1-8-14, 1-16, IQ-like
TGGT1_289330	ubiquitin carboxyl-terminal hydrolase family 2 protein	EPR59977	-4.51	248	30	34	47	39	0	0	0	0	37.5	0	9.67742	0.696	cytosol	nucleus - chromatin	0.974	1-10, 1-5-10, 1-12, 1-14, 1-5-8-14, 1-8-14, 1-16, IQ-like
TGGT1_242070	cAMP-dependent protein kinase regulatory subunit	EPR60602	-5.46	43	3	6	9	8	0	0	0	0	6.5	0	9.67442	1	IMC	IMC	1	1-10, 1-5-10, 1-12, 1-14, 1-5-8-14, 1-8-14, 1-16
TGGT1_290200	NAD/NADP octopine/nopaline dehydrogenase, alpha-helical domain-containing protein	EPR59774	-0.87	48	4	8	11	6	0	0	0	0	7.25	0	9.66667	1.16e-11	nucleus - non-chromatin	nucleus - non-chromatin	0.994	1-10, 1-5-10, 1-12, 1-14, 1-5-8-14, 1-8-14, 1-16, IQ-like
TGGT1_218820	alba 2	EPR63923	0.68	15	3	2	3	5	0	4	0	0	3.25	1	9.6	1	nucleus - non-chromatin	nucleus - non-chromatin	1	1-10, 1-5-10, 1-12, 1-14, 1-8-14, 1-16
TGGT1_289680	Ras-related protein Rab11	EPR59731	-3.58	25	0	5	5	5	0	0	0	0	3.75	0	9.6	1	PM - integral	Golgi	0.75	1-10, 1-5-10, 1-12, 1-14, 1-5-8-14, 1-8-14, 1-16
TGGT1_316900	Sas10 C-terminal domain-containing protein	EPR58751	-4.15	91	9	13	15	17	0	0	0	0	13.5	0	9.49451	1	nucleus - non-chromatin	nucleus - non-chromatin	1	1-10, 1-5-10, 1-12, 1-14, 1-5-8-14, Basic 1-8-14, 1-8-14, 1-16
TGGT1_208530	nicotinate phosphoribosyltransferase	EPR57965	1.25	66	9	9	11	10	0	0	0	0	9.75	0	9.45455	1	nucleus - non-chromatin	nucleus - non-chromatin	1	1-10, 1-5-10, 1-12, 1-14, 1-5-8-14, 1-8-14, 1-16
TGGT1_275310	hypothetical protein TGGT1_275310	EPR60019	-3.21	58	7	7	10	10	0	0	0	0	8.5	0	9.37931	1	nucleus - non-chromatin	nucleus - non-chromatin	1	1-10, 1-5-10, 1-12, 1-14, 1-5-8-14, 1-8-14, 1-16
TGGT1_257560	WD domain, G-beta repeat-containing protein	EPR63022	-5.3	110	13	13	25	13	0	0	0	0	16	0	9.30909	1	nucleus - non-chromatin	nucleus - non-chromatin	1	1-10, 1-5-10, 1-12, 1-14, 1-5-8-14, 1-8-14, 1-16
TGGT1_209600	hypothetical protein TGGT1_209600	EPR57916	1.9	50	6	9	13	6	0	3	0	2	8.5	1.25	9.28	0.987	cytosol	cytosol	0.934	1-10, 1-5-10, 1-12, 1-14, 1-5-8-14, 1-8-14, 1-16, IQ-like
TGGT1_236840	putative zinc finger (C-x8-C-x5-C-x3-H)-2	EPR60241	-3.3	42	4	6	7	7	0	0	0	0	6	0	9.14286	1	nucleus - chromatin	nucleus - chromatin	1	1-10, 1-12, 1-14, 1-8-14, 1-16, IQ-like
TGGT1_223140	tRNA binding domain-containing protein	EPR58466	0.21	51	7	9	7	6	0	0	0	0	7.25	0	9.09804	0.988	cytosol	cytosol	0.862	1-10, 1-5-10, 1-12, 1-14, 1-5-8-14, 1-8-14, 1-16
TGGT1_262040	SAC3/GANP family protein	EPR62576	-0.03	30	3	0	9	5	0	0	0	0	4.25	0	9.06667	0.998	cytosol	cytosol	0.979	1-10, 1-5-10, 1-12, 1-14, 1-5-8-14, 1-8-14, 1-16
TGGT1_232280	hypothetical protein TGGT1_232280	EPR64249	1.22	30	5	2	5	5	0	0	0	0	4.25	0	9.06667	1	PM - peripheral 1	PM - peripheral 1	0.956	1-10, 1-5-10, 1-12, 1-14, 1-5-8-14, 1-8-14, 1-16, IQ-like
TGGT1_313270	hypothetical protein TGGT1_313270	EPR60956	-3.31	281	30	36	55	37	0	0	0	0	39.5	0	8.99644	1	nucleus - chromatin	nucleus - chromatin	1	1-10, 1-5-10, 1-12, 1-14, 1-5-8-14, 1-8-14, 1-16
TGGT1_249390	glutamate/leucine/phenylalanine/valine dehydrogenase family protein	EPR63464	1	136	18	22	28	15	0	3	2	2	20.75	1.75	8.94118	2.66e-05	cytosol	cytosol	0.999	1-10, 1-5-10, 1-12, 1-14, 1-5-8-14, 1-8-14, 1-16
TGGT1_243710	t-complex protein beta subunit	EPR56672	-4.79	61	5	9	16	4	0	0	0	0	8.5	0	8.91803	1	cytosol	cytosol	1	1-10, 1-5-10, 1-12, 1-14, 1-5-8-14, 1-8-14, 1-16, IQ-like
TGGT1_248180	hypothetical protein TGGT1_248180	EPR63495	0.9	18	0	4	2	4	0	0	0	0	2.5	0	8.88889	1	cytosol	cytosol	1	1-10, 1-12, 1-14, 1-5-8-14, 1-8-14, 1-16
TGGT1_249270	putative protein disulfide isomerase-related protein (provisional)	EPR63450	-4.56	60	10	5	8	10	0	0	0	0	8.25	0	8.8	0	apicoplast	apicoplast	1	1-10, 1-5-10, 1-12, 1-14, 1-5-8-14, 1-8-14, 1-16
TGGT1_272030B	kelch repeat-containing protein, partial	EPR64621	-0.49	40	4	6	8	4	0	0	0	0	5.5	0	8.8	1	nucleus - chromatin	nucleus - chromatin	1	1-10, 1-5-10, 1-12, 1-14, 1-5-8-14, 1-8-14, 1-16
TGGT1_289650	PEP-carboxykinase I	EPR59728	1.9	75	7	10	19	5	0	0	0	0	10.25	0	8.74667	1	cytosol	cytosol	1	1-10, 1-5-10, 1-12, 1-14, 1-5-8-14, 1-8-14, 1-16
TGGT1_209160	myristoyl CoA:protein N-myristoyltransferase	EPR57880	-4.96	52	5	6	7	10	0	0	0	0	7	0	8.61538	0.95	nucleus - non-chromatin	nucleus - non-chromatin	0.983	1-10, 1-5-10, 1-12, 1-14, 1-5-8-14, 1-8-14, 1-16
TGGT1_222860	putative eukaryotic translation initiation factor	EPR58434	-4.47	88	4	4	37	2	0	0	0	0	11.75	0	8.54545	0.996	nucleus - non-chromatin	nucleus - non-chromatin	1	1-10, 1-5-10, 1-12, 1-14, 1-5-8-14, 1-8-14, 1-16
TGGT1_270510	asparaginyl-tRNA synthetase (NOB+tRNA synthase)	EPR64758	-3.93	75	14	13	19	15	3	7	6	5	15.25	5.25	8.53333	1	cytosol	cytosol	1	1-10, 1-5-10, 1-12, 1-14, 1-5-8-14, 1-8-14, 1-16
TGGT1_257350	putative eukaryotic translation initiation factor	EPR63004	-4.05	90	10	10	12	16	0	0	0	0	12	0	8.53333	0.997	nucleus - chromatin	nucleus - chromatin	0.996	1-10, 1-5-10, 1-12, 1-14, 1-5-8-14, 1-8-14, 1-16
TGGT1_304710	putative eukaryotic peptide chain release factor	EPR61375	-3.05	90	11	12	14	11	0	0	0	0	12	0	8.53333	0.762	nucleus - chromatin	nucleus - chromatin	0.831	1-10, 1-5-10, Basic 1-5-10, 1-12, 1-14, 1-5-8-14, 1-8-14, 1-16, IQ-like
TGGT1_255420	hypothetical protein TGGT1_255420	EPR64039	1.74	30	4	4	3	5	0	0	0	0	4	0	8.53333	1	IMC	IMC	0.846	1-10, 1-5-10, 1-12, 1-14, 1-5-8-14, 1-8-14, 1-16
TGGT1_294898	tetratricopeptide repeat-containing protein	EPR57708	-0.32	89	5	13	13	16	0	0	0	0	11.75	0	8.44944	1	cytosol	cytosol	1	1-10, 1-5-10, 1-12, 1-14, 1-5-8-14, 1-8-14, 1-16, IQ-like
TGGT1_284560	ribosomal protein RPL9	EPR59332	-5.37	21	4	4	3	0	0	0	0	0	2.75	0	8.38095	1	60S ribosome	60S ribosome	1	1-10, 1-5-10, 1-12, 1-14, 1-5-8-14, 1-8-14, 1-16, IQ-like
TGGT1_291950	RNA recognition motif-containing protein	EPR59685	-3.85	74	6	11	13	8	0	0	0	0	9.5	0	8.21622	0.98	nucleus - non-chromatin	nucleus - chromatin	0.79	1-10, 1-5-10, 1-12, 1-14, 1-5-8-14, 1-8-14, 1-16, IQ-like
TGGT1_320740	hypothetical protein TGGT1_320740	EPR58074	-0.95	37	3	6	6	4	0	0	0	0	4.75	0	8.21622	1	cytosol	cytosol	1	1-10, 1-5-10, 1-12, 1-14, 1-5-8-14, Basic 1-8-14, 1-8-14, 1-16
TGGT1_305850	RNA recognition motif-containing protein	EPR57394	0.73	39	5	3	8	4	0	0	0	0	5	0	8.20513	1	nucleus - non-chromatin	nucleus - non-chromatin	1	1-10, 1-5-10, 1-12, 1-14, 1-5-8-14, 1-8-14, 1-16
TGGT1_293470	hypothetical protein TGGT1_293470	EPR57635	1.52	43	3	8	4	7	0	0	0	0	5.5	0	8.18605	1	PM - peripheral 2	PM - peripheral 2	1	1-10, 1-5-10, 1-12, 1-14, 1-5-8-14, 1-8-14, 1-16
TGGT1_216860	DEAD (Asp-Glu-Ala-Asp) box polypeptide DDX39	EPR58735	-5.17	49	7	8	13	6	0	2	5	2	8.5	2.25	8.16327	1	cytosol	cytosol	1	1-10, 1-5-10, 1-12, 1-14, 1-5-8-14, 1-8-14, 1-16, IQ-like
TGGT1_205470	putative translation elongation factor 2 family protein	EPR61441	-4.31	93	18	15	17	15	3	7	2	6	16.25	4.5	8.08602	1	cytosol	cytosol	1	1-10, 1-5-10, 1-12, 1-14, 1-5-8-14, 1-8-14, 1-16, IQ-like
TGGT1_268200	RNA recognition motif-containing protein	EPR64945	-3.27	66	9	8	6	10	0	0	0	0	8.25	0	8	1	nucleus - non-chromatin	nucleus - non-chromatin	1	1-10, 1-5-10, 1-12, 1-14, 1-5-8-14, 1-8-14, 1-16
TGGT1_313080	hypothetical protein TGGT1_313080	EPR60974	-4.43	50	6	6	7	6	0	0	0	0	6.25	0	8	1	ER	ER	1	1-10, 1-5-10, 1-12, 1-14, 1-5-8-14, 1-8-14, 1-16
TGGT1_311430	fibrillarin	EPR61107	-5.21	32	4	2	10	2	0	0	0	2	4.5	0.5	8	1	nucleolus	nucleolus	1	1-10, 1-5-10, 1-12, 1-14, 1-5-8-14, 1-8-14, 1-16
TGGT1_214210	rRNA pseudouridine synthase	EPR60156	-4.3	57	12	7	5	4	0	0	0	0	7	0	7.85965	1	cytosol	cytosol	0.999	1-10, 1-5-10, 1-12, 1-14, 1-8-14, 1-16
TGGT1_310670	putative glycogen phosphorylase 1, partial	EPR60900	1.01	105	10	15	13	13	0	0	0	0	12.75	0	7.77143	1	cytosol	cytosol	1	1-10, 1-5-10, 1-12, 1-14, 1-5-8-14, 1-8-14, 1-16, IQ-like
TGGT1_226980	hypothetical protein TGGT1_226980	EPR62326	-3.72	25	2	3	3	4	0	0	0	0	3	0	7.68	1	cytosol	cytosol	1	1-10, 1-5-10, 1-12, 1-14, 1-16
TGGT1_260440	nuclear factor NF3	EPR62807	0.03	34	2	4	5	5	0	0	0	0	4	0	7.52941	1	cytosol	cytosol	0.991	1-10, 1-5-10, 1-12, 1-14, 1-5-8-14, 1-8-14, 1-16
TGGT1_263070	CMGC kinase, CK2 family	EPR62558	-2.65	60	6	6	11	7	0	0	2	0	7.5	0.5	7.46667	0.879	cytosol	cytosol	0.558	1-10, 1-5-10, 1-12, 1-14, 1-5-8-14, 1-8-14, 1-16
TGGT1_307810	hypothetical protein TGGT1_307810	EPR63983	-1.35	45	3	4	9	5	0	0	0	0	5.25	0	7.46667	1	nucleus - chromatin	nucleus - chromatin	1	1-10, 1-5-10, 1-12, 1-14, 1-5-8-14, 1-8-14, 1-16
TGGT1_219270	multi-pass transmembrane protein	EPR63950	-3.53	43	3	2	15	0	0	0	0	0	5	0	7.44186	1	IMC	IMC	1	1-10, 1-5-10, 1-12, 1-14, 1-5-8-14, 1-8-14, 1-16
TGGT1_273560	putative kinesin heavy chain	EPR64540	-0.94	181	14	21	34	22	0	0	0	7	22.75	1.75	7.42541	3.59e-21	dense granules	apical 1	0.99	1-10, 1-5-10, 1-12, 1-14, 1-5-8-14, 1-8-14, 1-16, IQ-like
TGGT1_205010	putative U2 small nuclear ribonucleoprotein family protein	EPR61395	-4.97	151	15	17	27	11	0	0	0	0	17.5	0	7.41722	1	nucleus - non-chromatin	nucleus - non-chromatin	1	1-10, 1-5-10, 1-12, 1-14, 1-5-8-14, 1-8-14, 1-16
TGGT1_290670	leucyl aminopeptidase LAP	EPR59801	-1.33	83	12	11	17	7	0	2	7	0	11.75	2.25	7.3253	0.928	cytosol	cytosol	1	1-10, 1-5-10, 1-12, 1-14, 1-5-8-14, 1-8-14, 1-16, IQ-like
TGGT1_253290	valyl-tRNA synthetase	EPR58968	-3.82	125	10	10	29	6	0	0	0	0	13.75	0	7.04	1	cytosol	cytosol	1	1-10, 1-5-10, 1-12, 1-14, 1-5-8-14, 1-8-14, 1-16, IQ-like
TGGT1_270530	ubiquitin fusion degradation protein UFD1CY	EPR64760	-2.94	37	4	6	3	3	0	0	0	0	4	0	6.91892	0.996	nucleus - chromatin	nucleus - chromatin	1	1-10, 1-5-10, 1-12, 1-14, 1-5-8-14, 1-8-14, 1-16
TGGT1_252290	putative importin alpha	EPR59191	-5.32	59	5	4	8	7	0	0	0	0	6	0	6.50847	0.92	cytosol	nucleus - chromatin	0.963	1-10, 1-5-10, 1-12, 1-14, 1-5-8-14, 1-8-14, 1-16, IQ-like, IQ unconventional
TGGT1_226250	DEAD (Asp-Glu-Ala-Asp) box polypeptide DDX3X	EPR62276	-4.25	79	9	4	14	7	0	0	2	0	8.5	0.5	6.48101	0.983	nucleus - non-chromatin	nucleus - non-chromatin	0.989	1-10, 1-5-10, Basic 1-5-10, 1-12, 1-14, 1-5-8-14, 1-8-14, 1-16, IQ-like
TGGT1_219540	cytosolic tRNA-Ala synthetase	EPR63933	-4.53	139	11	20	9	16	0	0	0	0	14	0	6.44604	1	cytosol	cytosol	1	1-10, 1-5-10, 1-12, 1-14, 1-5-8-14, 1-8-14, 1-16
TGGT1_249870	hypothetical protein TGGT1_249870	EPR63395	0.79	41	4	0	6	6	0	0	0	0	4	0	6.2439	0.996	nucleus - chromatin	nucleus - chromatin	1	1-10, 1-5-10, 1-12, 1-14, 1-8-14, 1-16, IQ-like
TGGT1_246950	hypothetical protein TGGT1_246950	EPR63626	-3.88	49	4	4	6	5	0	0	0	0	4.75	0	6.20408	1	apical 1	apical 1	1	1-10, 1-5-10, 1-12, 1-14, 1-5-8-14, 1-8-14, 1-16
TGGT1_231970	pre-mRNA processing splicing factor PRP8	EPR64283	-3.84	292	21	8	69	12	0	0	0	0	27.5	0	6.0274	1	nucleus - non-chromatin	nucleus - non-chromatin	1	1-10, 1-5-10, 1-12, 1-14, 1-5-8-14, 1-8-14, 1-16, IQ-like
TGGT1_300260	threonyl-tRNA synthetase family protein	EPR56959	-4.32	96	9	8	13	6	0	0	0	0	9	0	6	1	cytosol	cytosol	1	1-10, 1-5-10, 1-12, 1-14, 1-5-8-14, 1-8-14, 1-16, IQ-like
TGGT1_234470	hypothetical protein TGGT1_234470	EPR61879	2.1	64	6	5	7	6	0	0	0	0	6	0	6	0.991	nucleus - non-chromatin	nucleus - non-chromatin	0.996	1-10, 1-5-10, 1-12, 1-14, 1-5-8-14, 1-8-14, 1-16, IQ-like
TGGT1_265180	hypothetical protein TGGT1_265180	EPR57355	-1.61	48	2	3	6	7	0	0	0	0	4.5	0	6	1.7e-09	mitochondrion - soluble	mitochondrion - soluble	1	1-10, 1-5-10, 1-12, 1-14, 1-5-8-14, 1-8-14, 1-16, IQ-like
TGGT1_229480	putative calcium binding protein precursor	EPR64216	0.11	38	4	4	2	4	0	0	0	0	3.5	0	5.89474	1	ER 2	ER 2	1	1-10, 1-5-10, 1-12, 1-14, 1-5-8-14, 1-8-14, 1-16, IQ-like
TGGT1_267510	hypothetical protein TGGT1_267510	EPR57273	-5.38	38	2	4	5	3	0	0	0	0	3.5	0	5.89474	1	ER	ER	1	1-10, 1-5-10, 1-12, 1-14, 1-5-8-14, 1-8-14, 1-16, IQ-like
TGGT1_211030	hypothetical protein TGGT1_211030	EPR58321	1.01	22	2	2	2	2	0	0	0	0	2	0	5.81818	1	cytosol	cytosol	1	1-10, 1-5-10, 1-12, 1-14, 1-8-14, 1-16, IQ-like
TGGT1_298020	DEAD-family helicase	EPR58334	-4.44	131	7	6	24	10	0	0	0	0	11.75	0	5.74046	0.945	nucleus - chromatin	nucleus - chromatin	0.956	1-10, 1-5-10, 1-12, 1-14, 1-5-8-14, Basic 1-8-14, 1-8-14, 1-16
TGGT1_313010	DEAD (Asp-Glu-Ala-Asp) box polypeptide DDX6	EPR60983	-0.38	53	4	4	13	2	0	0	4	0	5.75	1	5.73585	1	nucleus - non-chromatin	nucleus - non-chromatin	1	1-10, 1-5-10, 1-12, 1-14, 1-5-8-14, 1-8-14, 1-16
TGGT1_231440	LsmAD domain-containing protein	EPR64318	-1.65	148	15	11	19	10	0	0	2	0	13.75	0.5	5.72973	0.999	nucleus - non-chromatin	nucleus - non-chromatin	1	1-10, 1-5-10, 1-12, 1-14, 1-5-8-14, 1-8-14, 1-16
TGGT1_221670	transcriptional elongation factor FACT140	EPR58592	-4.55	135	6	12	14	16	0	0	0	0	12	0	5.68889	0.989	cytosol	cytosol	0.714	1-10, 1-5-10, 1-12, 1-14, 1-5-8-14, 1-8-14, 1-16, IQ-like
TGGT1_223390	putative activating signal cointegrator 1 complex subunit 3 family 1 ASCC3L1	EPR61949	-4.82	248	9	9	61	7	0	0	0	0	21.5	0	5.54839	1	nucleus - non-chromatin	nucleus - non-chromatin	1	1-10, 1-5-10, 1-12, 1-14, 1-5-8-14, 1-8-14, 1-16, IQ-like
TGGT1_263870	glutamate-tRNA ligase	EPR62533	-4.2	93	5	8	9	10	0	0	0	0	8	0	5.50538	0.998	cytosol	cytosol	0.992	1-10, 1-5-10, Basic 1-5-10, 1-12, 1-14, 1-5-8-14, 1-8-14, 1-16, IQ-like
TGGT1_311240	putative DnaJ family chaperone	EPR61126	-3.96	47	3	3	7	3	0	0	0	0	4	0	5.44681	0.721	cytosol	cytosol	0.927	1-10, 1-5-10, 1-12, 1-14, 1-5-8-14, 1-8-14, 1-16
TGGT1_309752	putative succinate-Coenzyme A ligase, beta subunit	EPR60837	-3.19	53	7	4	5	8	0	0	3	3	6	1.5	5.43396	1	mitochondrion - soluble	mitochondrion - soluble	1	1-10, 1-5-10, 1-12, 1-14, 1-5-8-14, 1-8-14, 1-16, IQ-like
TGGT1_253430	putative asparagine synthetase	EPR58982	-0.53	66	4	6	9	6	0	0	0	3	6.25	0.75	5.33333	1	cytosol	cytosol	1	1-10, 1-5-10, 1-12, 1-14, 1-5-8-14, 1-8-14, 1-16
TGGT1_321500	RNA recognition motif-containing protein	EPR57824	-5.18	51	6	6	4	3	0	2	0	0	4.75	0.5	5.33333	1	nucleus - non-chromatin	nucleus - non-chromatin	1	1-10, 1-5-10, 1-12, 1-14, 1-5-8-14, 1-8-14, 1-16, IQ-like
TGGT1_205510	putative nucleolar protein 5	EPR61445	-4.28	54	2	5	7	4	0	0	0	0	4.5	0	5.33333	1	cytosol	cytosol	0.999	1-10, 1-5-10, 1-12, 1-14, 1-5-8-14, 1-8-14, 1-16
TGGT1_229140	MaoC family domain-containing protein	EPR64065	-0.04	36	0	4	4	4	0	0	0	0	3	0	5.33333	0.000796	nucleus - non-chromatin	nucleus - non-chromatin	0.993	1-10, 1-5-10, 1-12, 1-14, 1-5-8-14, 1-8-14, 1-16
TGGT1_227900	AP2 domain transcription factor AP2X-1	EPR62369	-2.94	134	4	8	19	13	0	0	0	0	11	0	5.25373	1	nucleus - chromatin	nucleus - chromatin	1	1-10, 1-5-10, 1-12, 1-14, 1-5-8-14, 1-8-14, 1-16, IQ-like
TGGT1_269980	putative preprotein translocase Sec61	EPR64719	-5.15	52	6	4	9	3	0	0	2	3	5.5	1.25	5.23077	1	ER	ER	1	1-10, 1-5-10, 1-12, 1-14, 1-5-8-14, 1-8-14, 1-16, IQ-like, IQ unconventional
TGGT1_235170	ATPase, AAA family protein	EPR61849	-5.07	138	2	10	20	13	0	0	0	0	11.25	0	5.21739	1	nucleus - chromatin	nucleus - chromatin	1	1-10, 1-5-10, 1-12, 1-14, 1-5-8-14, 1-8-14, 1-16
TGGT1_254580	UDP-galactose transporter family protein	EPR59095	-4.9	46	3	6	2	4	0	0	0	0	3.75	0	5.21739	1	ER	ER	1	1-10, 1-5-10, 1-12, 1-14, 1-5-8-14, 1-8-14, 1-16
TGGT1_265330	putative cell-cycle-associated protein kinase GSK	EPR57369	-4.12	44	2	4	2	6	0	0	0	0	3.5	0	5.09091	1	nucleus - chromatin	nucleus - chromatin	1	1-10, 1-5-10, 1-12, 1-14, 1-5-8-14, 1-8-14, 1-16
TGGT1_274060	2-oxoglutarate/malate translocase OMT	EPR64587	0.58	35	3	2	4	2	0	0	0	0	2.75	0	5.02857	1	mitochondrion - membranes	mitochondrion - membranes	1	1-10, 1-5-10, 1-12, 1-14, 1-5-8-14, 1-8-14, 1-16
TGGT1_201380	putative chorismate synthase	EPR61769	-2.84	58	2	5	8	3	0	0	0	0	4.5	0	4.96552	0.924	cytosol	cytosol	0.999	1-10, 1-5-10, 1-12, 1-14, 1-5-8-14, 1-8-14, 1-16
TGGT1_294200	glucose-6-phosphate 1-dehydrogenase	EPR57585	1.49	63	5	8	3	3	0	0	0	0	4.75	0	4.8254	1	dense granules	dense granules	1	1-10, 1-5-10, Basic 1-5-10, 1-12, 1-14, 1-5-8-14, Basic 1-8-14, 1-8-14, 1-16, IQ-like
TGGT1_202530	aspartate-tRNA ligase	EPR61598	-5.13	87	6	10	2	8	0	0	0	0	6.5	0	4.78161	1	cytosol	cytosol	1	1-10, 1-5-10, 1-12, 1-14, 1-5-8-14, 1-8-14, 1-16, IQ-like
TGGT1_263650	putative pre-mRNA-processing protein 8	EPR62514	-4.59	118	9	9	12	5	0	0	0	0	8.75	0	4.74576	1	nucleus - non-chromatin	nucleus - non-chromatin	1	1-10, 1-5-10, 1-12, 1-14, 1-5-8-14, 1-8-14, 1-16, IQ-like
TGGT1_254690	phospholipase/carboxylesterase	EPR59110	0.16	54	4	4	4	4	0	0	0	0	4	0	4.74074	1	ER	ER	1	1-10, 1-5-10, 1-12, 1-14, 1-5-8-14, 1-8-14, 1-16, IQ-like
TGGT1_278830	glucose-6-phosphate 1-dehydrogenase	EPR63155	0.69	98	2	7	14	6	0	0	0	0	7.25	0	4.73469	0.046	nucleus - chromatin	nucleus - chromatin	0.897	1-10, 1-5-10, 1-12, 1-14, 1-5-8-14, 1-8-14, 1-16, IQ-like
TGGT1_207620	pyridine nucleotide-disulfide oxidoreductase domain-containing protein	EPR57978	-1.15	71	8	5	6	7	0	2	3	0	6.5	1.25	4.73239	1	mitochondrion - soluble	mitochondrion - soluble	1	1-10, 1-5-10, 1-12, 1-14, 1-5-8-14, 1-8-14, 1-16
TGGT1_311400	WD domain, G-beta repeat-containing protein	EPR61111	-5.53	166	10	2	32	5	0	0	0	0	12.25	0	4.72289	1	nucleus - non-chromatin	nucleus - non-chromatin	1	1-10, 1-5-10, 1-12, 1-14, 1-5-8-14, 1-8-14, 1-16, IQ-like
TGGT1_310440	membrane occupation and recognition nexus protein MORN1	EPR60923	-4.55	41	4	3	3	2	0	0	0	0	3	0	4.68293	0	cytosol	outlier	0.963	1-10, 1-5-10, 1-12, 1-14, 1-8-14, 1-16
TGGT1_226220	alveolin domain containing intermediate filament IMC9	EPR62280	-2.11	83	7	6	7	4	0	0	0	0	6	0	4.62651	0	apical 1	IMC	1	1-10, 1-5-10, 1-12, 1-14, 1-5-8-14, 1-8-14, 1-16
TGGT1_258390	putative DnaJ protein	EPR62914	-3.22	45	2	2	6	3	0	0	0	0	3.25	0	4.62222	3.64e-11	apicoplast	apicoplast	1	1-10, 1-5-10, 1-12, 1-14, 1-5-8-14, 1-8-14, 1-16
TGGT1_253440	putative cell-cycle-associated protein kinase SRPK	EPR58985	-3.09	187	6	8	26	14	0	0	0	0	13.5	0	4.62032	0.971	nucleus - chromatin	nucleus - chromatin	0.987	1-10, 1-5-10, 1-12, 1-14, 1-5-8-14, 1-8-14, 1-16, IQ-like
TGGT1_225310	putative ARF1-directed GTPase-activating protein	EPR62161	0.89	52	2	4	7	2	0	0	0	0	3.75	0	4.61538	4.96e-27	cytosol	outlier	0.988	1-10, 1-5-10, 1-12, 1-14, 1-8-14, 1-16
TGGT1_305190	CorA family Mg2+ transporter protein	EPR57441	-3.16	91	8	8	6	4	0	0	0	0	6.5	0	4.57143	0.972	PM - integral	Golgi	0.75	1-10, 1-5-10, 1-12, 1-14, 1-5-8-14, 1-8-14, 1-16, IQ-like
TGGT1_314100	tetratricopeptide repeat-containing protein	EPR61219	-1.97	64	3	4	6	5	0	0	0	0	4.5	0	4.5	1	cytosol	cytosol	1	1-10, 1-5-10, Basic 1-5-10, 1-12, 1-14, 1-8-14, 1-16, IQ-like
TGGT1_229000	kelch repeat-containing protein	EPR64070	0.84	68	0	5	11	3	0	0	0	0	4.75	0	4.47059	1	cytosol	cytosol	1	1-10, 1-5-10, 1-12, 1-14, 1-5-8-14, Basic 1-8-14, 1-8-14, 1-16
TGGT1_301440	calcium-dependent protein kinase CDPK1	EPR57212	-3.3	65	4	7	4	3	0	0	0	0	4.5	0	4.43077	1	nucleus - chromatin	nucleus - chromatin	1	1-10, 1-5-10, 1-12, 1-14, 1-5-8-14, 1-8-14, 1-16, IQ-like
TGGT1_244460	hypothetical protein TGGT1_244460	EPR56604	-1.5	127	6	5	11	13	0	0	0	0	8.75	0	4.40945	0.939	nucleus - chromatin	nucleus - chromatin	0.966	1-10, 1-5-10, 1-12, 1-14, 1-5-8-14, 1-8-14, 1-16
TGGT1_249180	bifunctional dihydrofolate reductase-thymidylate synthase	EPR63442	N/A	69	8	4	7	0	0	0	0	0	4.75	0	4.4058	0.553	nucleus - non-chromatin	nucleus - non-chromatin	0.63	1-10, 1-5-10, 1-12, 1-14, 1-5-8-14, 1-8-14, 1-16
TGGT1_318440	helicase associated domain (ha2) protein	EPR58221	-0.24	237	10	13	26	16	0	0	0	0	16.25	0	4.38819	0.999	nucleus - non-chromatin	nucleus - non-chromatin	1	1-10, 1-5-10, 1-12, 1-14, 1-5-8-14, 1-8-14, 1-16, IQ-like
TGGT1_233520	ATP-dependent RNA helicase	EPR64365	-5.53	89	2	3	13	6	0	0	0	0	6	0	4.31461	1	nucleus - non-chromatin	nucleus - non-chromatin	1	1-10, 1-5-10, 1-12, 1-14, 1-5-8-14, 1-8-14, 1-16
TGGT1_306960	phenylalanine--tRNA ligase, beta subunit protein	EPR60732	-3.92	75	4	4	9	3	0	0	0	0	5	0	4.26667	1	cytosol	cytosol	1	1-10, 1-5-10, 1-12, 1-14, 1-5-8-14, 1-8-14, 1-16
TGGT1_214270	putative translation initiation factor IF-2	EPR60162	-5.99	126	4	9	10	10	0	0	0	0	8.25	0	4.19048	1	cytosol	cytosol	1	1-10, 1-5-10, 1-12, 1-14, 1-5-8-14, 1-8-14, 1-16
TGGT1_266080	hypothetical protein TGGT1_266080	EPR57303	1.77	81	4	4	11	2	0	0	0	0	5.25	0	4.14815	1	apical 1	apical 1	1	1-10, 1-5-10, 1-12, 1-14, 1-5-8-14, 1-8-14, 1-16
TGGT1_283510	hypothetical protein TGGT1_283510	EPR59273	1.51	35	0	3	3	3	0	0	0	0	2.25	0	4.11429	3.8e-14	IMC	IMC	1	1-10, 1-5-10, 1-12, 1-14, 1-5-8-14, 1-8-14, 1-16, IQ-like
TGGT1_318140	SART-1 family protein	EPR58230	-3.58	98	0	9	10	6	0	0	0	0	6.25	0	4.08163	1	nucleus - non-chromatin	nucleus - non-chromatin	1	1-10, 1-5-10, 1-12, 1-14, 1-5-8-14, Basic 1-8-14, 1-8-14, 1-16, IQ-like
TGGT1_238050	nuclease and tudor domain-containing protein	EPR60392	-0.44	114	7	8	6	8	0	0	0	0	7.25	0	4.07018	0.999	nucleus - non-chromatin	nucleus - non-chromatin	1	1-10, 1-5-10, 1-12, 1-14, 1-5-8-14, 1-8-14, 1-16, IQ-like
TGGT1_279330	DEAD/DEAH box helicase family protein	EPR57240	-4.95	52	3	3	3	4	0	0	0	0	3.25	0	4	0.998	nucleolus	nucleus - non-chromatin	1	1-10, 1-5-10, 1-12, 1-14, 1-5-8-14, 1-8-14, 1-16, IQ-like
TGGT1_248880	GTPase RAB7	EPR63477	-2.67	48	3	4	3	2	0	0	0	0	3	0	4	0.977	PM - integral	Golgi	0.75	1-10, 1-5-10, 1-12, 1-14, 1-5-8-14, 1-8-14, 1-16
TGGT1_216790	putative ATP-binding cassette sub-family E member 1	EPR58742	-4.11	69	3	3	11	4	0	0	0	4	5.25	1	3.94203	0.163	nucleus - non-chromatin	nucleus - non-chromatin	0.854	1-10, 1-5-10, 1-12, 1-14, 1-5-8-14, 1-8-14, 1-16
TGGT1_255870	WD domain, G-beta repeat-containing protein	EPR63076	-0.35	90	4	4	10	4	0	0	0	0	5.5	0	3.91111	1	nucleus - chromatin	nucleus - chromatin	0.999	1-10, 1-5-10, 1-12, 1-14, 1-5-8-14, 1-8-14, 1-16
TGGT1_279390	putative proliferation-associated protein 2G4	EPR57248	-0.88	50	0	4	2	6	0	0	0	0	3	0	3.84	0.997	nucleus - non-chromatin	nucleus - non-chromatin	0.943	1-10, 1-5-10, 1-12, 1-14, 1-5-8-14, 1-8-14, 1-16
TGGT1_222952	phosphohistidine phosphatase	EPR58444	1.35	42	2	3	2	3	0	0	0	0	2.5	0	3.80952	1	cytosol	cytosol	1	1-10, 1-5-10, 1-12, 1-14, 1-5-8-14, 1-8-14, 1-16, IQ-like
TGGT1_201400	Sin3-associated polypeptide SAP18	EPR61771	-1.52	97	6	6	4	7	0	0	0	0	5.75	0	3.79381	1	nucleus - non-chromatin	nucleus - non-chromatin	1	1-10, 1-5-10, 1-12, 1-14, 1-5-8-14, 1-8-14, 1-16, IQ-like
TGGT1_288860	RuvB family 2 protein	EPR59926	-4.09	55	2	2	6	3	0	0	0	0	3.25	0	3.78182	0.447	nucleus - non-chromatin	nucleus - chromatin	0.807	1-10, 1-5-10, 1-12, 1-14, 1-5-8-14, 1-8-14, 1-16, IQ-like
TGGT1_285220	CAP-Gly domain-containing protein	EPR59363	-5.39	85	2	5	6	7	0	0	0	0	5	0	3.76471	0.998	nucleus - chromatin	nucleus - chromatin	1	1-10, 1-5-10, 1-12, 1-14, 1-5-8-14, 1-8-14, 1-16
TGGT1_203780	hypothetical protein TGGT1_203780	EPR61520	-3.38	145	6	10	11	7	0	0	0	0	8.5	0	3.75172	0.208	nucleus - chromatin	nucleus - chromatin	1	1-10, 1-5-10, 1-12, 1-14, 1-5-8-14, 1-8-14, 1-16, IQ-like
TGGT1_304650	histidine acid phosphatase superfamily protein	EPR61381	-1.18	306	9	15	36	11	0	0	0	0	17.75	0	3.71242	0.999	nucleus - chromatin	nucleus - chromatin	1	1-10, 1-5-10, 1-12, 1-14, 1-5-8-14, 1-8-14, 1-16, IQ-like
TGGT1_280370	hypothetical protein TGGT1_280370	EPR61277	-2.14	82	2	3	12	2	0	0	0	0	4.75	0	3.70732	0.693	nucleus - non-chromatin	nucleus - non-chromatin	0.634	1-10, 1-5-10, 1-12, 1-14, 1-5-8-14, 1-8-14, 1-16, IQ-like
TGGT1_293480	MoeA N-terminal region (domain I and II) domain-containing protein	EPR57634	-1.55	134	4	8	12	7	0	0	0	0	7.75	0	3.70149	0.00164	nucleus - chromatin	nucleus - non-chromatin	0.827	1-10, 1-5-10, 1-12, 1-14, 1-5-8-14, 1-8-14, 1-16, IQ-like
TGGT1_262050	rhoptry kinase family protein ROP39	EPR62577	1.97	65	3	4	6	4	0	0	0	2	4.25	0.5	3.69231	1	rhoptries 2	rhoptries 2	1	1-10, 1-5-10, 1-12, 1-14, 1-5-8-14, 1-8-14, 1-16, IQ-like
TGGT1_359190	leucine rich repeat protein, partial	EPR57705	-4.54	52	4	3	0	5	0	0	0	0	3	0	3.69231	0.979	nucleus - chromatin	nucleus - chromatin	0.998	1-10, 1-5-10, 1-12, 1-14, 1-5-8-14, 1-8-14, 1-16
TGGT1_227952	14-3-3 superfamily protein	EPR62363	-0.62	48	2	2	5	2	0	0	0	0	2.75	0	3.66667	3.28e-13	apical 1	apical 1	0.986	1-10, 1-5-10, 1-12, 1-14, 1-5-8-14, 1-8-14, 1-16, IQ-like
TGGT1_299110	cleft lip and palate transmembrane protein 1 (clptm1) protein	EPR58957	-1.99	71	3	4	3	6	0	0	0	0	4	0	3.60563	1	ER	ER	1	1-10, 1-5-10, 1-12, 1-14, 1-5-8-14, 1-8-14, 1-16, IQ-like
TGGT1_204480	thioredoxin domain-containing protein	EPR61498	-3.49	72	2	5	6	3	0	0	0	0	4	0	3.55556	8.74e-33	apicoplast	apicoplast	1	1-10, 1-5-10, Basic 1-5-10, 1-12, 1-14, 1-5-8-14, 1-8-14, 1-16
TGGT1_248740	hypothetical protein TGGT1_248740	EPR63552	-4.02	140	5	8	9	9	0	0	0	0	7.75	0	3.54286	#N/A	#N/A	#N/A	#N/A	1-10, 1-5-10, 1-12, 1-14, 1-5-8-14, 1-8-14, 1-16, IQ-like
TGGT1_257990	putative heat shock protein 101	EPR62882	0.05	104	4	9	10	2	2	0	0	0	6.25	0.5	3.53846	0.972	cytosol	nucleus - chromatin	0.983	1-10, 1-5-10, 1-12, 1-14, 1-5-8-14, 1-8-14, 1-16, IQ-like
TGGT1_259550	dihydropteroate synthase	EPR62738	-3.55	83	5	3	4	6	0	0	0	0	4.5	0	3.46988	1	cytosol	cytosol	1	1-10, 1-5-10, 1-12, 1-14, 1-5-8-14, 1-8-14, 1-16, IQ-like
TGGT1_307040	shikimate dehydrogenase substrate binding domain-containing protein	EPR60741	-5.22	349	10	11	48	6	0	0	0	0	18.75	0	3.4384	0.977	nucleus - chromatin	nucleus - chromatin	0.994	1-10, 1-5-10, 1-12, 1-14, 1-5-8-14, 1-8-14, 1-16, IQ-like
TGGT1_266760	isocitrate dehydrogenase	EPR57120	0.35	66	3	3	4	4	0	0	0	0	3.5	0	3.39394	3.14e-16	nucleus - chromatin	PM - peripheral 2	0.989	1-10, 1-5-10, 1-12, 1-14, 1-5-8-14, 1-8-14, 1-16, IQ-like
TGGT1_230450	bifunctional GMP synthase/glutamine amidotransferase protein	EPR64153	-4.16	62	3	4	3	3	0	0	0	0	3.25	0	3.35484	1	cytosol	cytosol	0.998	1-10, 1-5-10, Basic 1-5-10, 1-12, 1-14, 1-5-8-14, 1-8-14, 1-16, IQ-like
TGGT1_241170	hypothetical protein TGGT1_241170	EPR60565	0.03	140	13	11	4	3	0	0	0	2	7.75	0.5	3.31429	0.997	nucleus - chromatin	nucleus - chromatin	1	1-10, 1-5-10, 1-12, 1-14, 1-5-8-14, 1-8-14, 1-16, IQ-like
TGGT1_313100	signal recognition particle SRP54 protein	EPR60972	-4.16	63	4	4	3	2	0	0	0	0	3.25	0	3.30159	0.998	nucleus - chromatin	nucleus - chromatin	1	1-10, 1-5-10, 1-12, 1-14, 1-5-8-14, 1-8-14, 1-16, IQ-like
TGGT1_209100	PUB domain-containing protein	EPR57954	-3.3	67	0	3	6	4	0	0	0	0	3.25	0	3.10448	0.988	nucleus - chromatin	nucleus - chromatin	0.969	1-10, 1-5-10, 1-12, 1-14, 1-5-8-14, 1-8-14, 1-16, IQ-like
TGGT1_311470	rhoptry neck protein RON5	EPR61103	-4.34	187	10	2	24	0	0	0	0	0	9	0	3.08021	1	rhoptries 1	rhoptries 1	1	1-10, 1-5-10, 1-12, 1-14, 1-5-8-14, 1-8-14, 1-16, IQ-like
TGGT1_226830	DnaK family protein	EPR62217	-5.4	105	8	7	3	2	0	0	0	0	5	0	3.04762	1	ER 2	ER 2	1	1-10, 1-5-10, 1-12, 1-14, 1-5-8-14, 1-8-14, 1-16, IQ-like
TGGT1_277910	thrombospondin type 1 domain-containing protein	EPR63239	-2.95	133	6	4	7	8	0	0	0	0	6.25	0	3.00752	1.2e-26	ER	micronemes	0.996	1-10, 1-5-10, 1-12, 1-14, 1-5-8-14, 1-8-14, 1-16
TGGT1_232050	DnaJ domain-containing protein	EPR64270	-4.16	96	3	6	6	3	0	0	0	0	4.5	0	3	1	ER	ER	1	1-10, 1-5-10, 1-12, 1-14, 1-5-8-14, 1-8-14, 1-16
TGGT1_291180	hypothetical protein TGGT1_291180	EPR59844	-4.69	579	11	13	79	5	0	0	0	0	27	0	2.98446	0.986	nucleus - chromatin	nucleus - chromatin	0.988	1-10, 1-5-10, 1-12, 1-14, 1-5-8-14, 1-8-14, 1-16, IQ-like
TGGT1_203380	DnaJ domain-containing protein	EPR61681	-1.45	81	3	3	4	5	0	0	0	0	3.75	0	2.96296	2.63e-11	nucleus - non-chromatin	nucleus - non-chromatin	0.996	1-10, 1-5-10, 1-12, 1-14, 1-5-8-14, 1-8-14, 1-16, IQ-like
TGGT1_268950	hypothetical protein TGGT1_268950	EPR64877	-2.62	60	2	4	2	3	0	0	0	0	2.75	0	2.93333	1	cytosol	cytosol	1	1-10, 1-5-10, 1-12, 1-14, 1-8-14, 1-16, IQ-like
TGGT1_215260	carbamoylphosphate synthetase	EPR60031	-0.19	187	7	8	14	5	0	0	0	0	8.5	0	2.90909	1	cytosol	cytosol	1	1-10, 1-5-10, 1-12, 1-14, 1-5-8-14, 1-8-14, 1-16, IQ-like
TGGT1_214090	signal peptidase	EPR60143	-0.3	204	2	9	19	7	0	0	0	0	9.25	0	2.90196	0.996	nucleus - non-chromatin	nucleus - non-chromatin	1	1-10, 1-5-10, 1-12, 1-14, 1-5-8-14, 1-8-14, 1-16, IQ-like
TGGT1_285250	hypothetical protein TGGT1_285250	EPR59360	-3.32	121	3	5	5	8	0	0	0	0	5.25	0	2.77686	0.975	nucleus - chromatin	nucleus - chromatin	0.989	1-10, 1-5-10, 1-12, 1-14, 1-5-8-14, 1-8-14, 1-16
TGGT1_294710	RNA recognition motif-containing protein	EPR57692	-4.81	122	2	4	12	3	0	0	0	0	5.25	0	2.7541	0.905	nucleus - non-chromatin	19S proteasome	0.718	1-10, 1-5-10, 1-12, 1-14, 1-5-8-14, 1-8-14, 1-16, IQ-like
TGGT1_271740	hypothetical protein TGGT1_271740	EPR64624	0.36	216	8	6	7	16	0	0	0	0	9.25	0	2.74074	0.975	nucleus - chromatin	nucleus - chromatin	0.984	1-10, 1-5-10, 1-12, 1-14, 1-5-8-14, 1-8-14, 1-16, IQ-like
TGGT1_240710	RNA recognition motif-containing protein	EPR60561	-5	102	0	4	10	3	0	0	0	0	4.25	0	2.66667	1	nucleus - non-chromatin	nucleus - non-chromatin	1	1-10, 1-5-10, Basic 1-5-10, 1-12, 1-14, 1-5-8-14, 1-8-14, 1-16, IQ-like
TGGT1_216050	tetratricopeptide repeat-containing protein	EPR58665	0.25	60	0	4	3	3	0	0	0	0	2.5	0	2.66667	1	cytosol	cytosol	1	1-10, 1-5-10, 1-12, 1-14, 1-5-8-14, 1-8-14, 1-16, IQ-like
TGGT1_305860	calcium-dependent protein kinase CDPK3	EPR57393	-0.09	60	3	4	0	3	0	0	0	0	2.5	0	2.66667	1	PM - peripheral 2	PM - peripheral 2	1	1-10, 1-5-10, 1-12, 1-14, 1-5-8-14, 1-8-14, 1-16, IQ-like
TGGT1_217480	hypothetical protein TGGT1_217480	EPR63848	-1.04	175	4	6	13	6	0	0	0	0	7.25	0	2.65143	1	nucleus - chromatin	nucleus - chromatin	1	1-10, 1-5-10, 1-12, 1-14, 1-5-8-14, 1-8-14, 1-16, IQ-like
TGGT1_263180	myosin D	EPR62459	1.56	91	5	4	2	4	0	0	0	0	3.75	0	2.63736	1	PM - peripheral 1	PM - peripheral 1	1	1-10, 1-5-10, 1-12, 1-14, 1-5-8-14, 1-8-14, 1-16, IQ-like
TGGT1_277850	trypsin domain-containing protein	EPR63244	-0.63	81	6	3	4	0	0	0	0	0	3.25	0	2.5679	1	nucleus - non-chromatin	nucleus - non-chromatin	1	1-10, 1-5-10, 1-12, 1-14, 1-5-8-14, 1-8-14, 1-16, IQ-like
TGGT1_219710	hypothetical protein TGGT1_219710	EPR63961	-2.03	200	4	7	15	6	0	0	0	0	8	0	2.56	0.937	nucleus - chromatin	nucleus - chromatin	0.803	1-10, 1-5-10, Basic 1-5-10, 1-12, 1-14, 1-5-8-14, 1-8-14, 1-16, IQ-like
TGGT1_217600	calcium-dependent protein kinase CDPK9	EPR63861	0.85	76	2	4	3	3	0	0	0	0	3	0	2.52632	0.964	nucleus - chromatin	nucleus - chromatin	0.612	1-10, 1-5-10, 1-12, 1-14, 1-5-8-14, 1-8-14, 1-16, IQ-like
TGGT1_294630	hypothetical protein TGGT1_294630	EPR57703	1.55	96	2	2	9	2	0	0	0	0	3.75	0	2.5	1	rhoptries 2	rhoptries 2	1	1-10, 1-5-10, 1-12, 1-14, 1-5-8-14, 1-8-14, 1-16, IQ-like
TGGT1_292080	leucyl-tRNA synthetase	EPR59695	-3.73	141	5	6	8	3	0	0	0	0	5.5	0	2.49645	1	cytosol	cytosol	1	1-10, 1-5-10, 1-12, 1-14, 1-5-8-14, 1-8-14, 1-16, IQ-like
TGGT1_218300	zinc finger (CCCH type) motif-containing protein	EPR63818	1.21	124	6	4	5	4	0	0	0	0	4.75	0	2.45161	1	nucleus - non-chromatin	nucleus - non-chromatin	1	1-10, 1-5-10, 1-12, 1-14, 1-5-8-14, 1-8-14, 1-16
TGGT1_311230	hypothetical protein TGGT1_311230	EPR61127	0.74	495	20	18	22	15	0	0	0	0	18.75	0	2.42424	0	IMC	IMC	1	1-10, 1-5-10, 1-12, 1-14, 1-5-8-14, 1-8-14, 1-16, IQ-like
TGGT1_256990	glycyl-tRNA synthetase	EPR62981	-4.28	86	4	2	7	0	0	0	0	0	3.25	0	2.4186	1	cytosol	cytosol	1	1-10, 1-5-10, 1-12, 1-14, 1-5-8-14, 1-8-14, 1-16
TGGT1_206590	calcium-dependent protein kinase CDPK2A	EPR61354	-2.05	86	2	2	5	4	0	0	0	0	3.25	0	2.4186	3.7e-16	nucleus - chromatin	PM - peripheral 2	1	1-10, 1-5-10, 1-12, 1-14, 1-5-8-14, 1-8-14, 1-16
TGGT1_265250	RNA recognition motif-containing protein	EPR57361	-0.79	160	4	6	7	7	0	0	0	0	6	0	2.4	1	nucleus - chromatin	nucleus - chromatin	1	1-10, 1-5-10, 1-12, 1-14, 1-8-14, 1-16, IQ-like
TGGT1_314740	PSP protein	EPR58862	-4.31	82	0	2	7	3	0	0	0	0	3	0	2.34146	1	nucleus - non-chromatin	nucleus - non-chromatin	1	1-10, 1-5-10, 1-12, 1-14, 1-5-8-14, 1-8-14, 1-16
TGGT1_258070	hypothetical protein TGGT1_258070	EPR62890	-5.24	76	2	3	5	3	0	0	0	2	3.25	0.5	2.31579	0.665	cytosol	nucleus - chromatin	0.987	1-10, 1-5-10, 1-12, 1-14, 1-5-8-14, 1-8-14, 1-16
TGGT1_309570	DEAD/DEAH box helicase domain-containing protein	EPR60810	-1.94	91	5	3	5	0	0	0	0	0	3.25	0	2.28571	1	nucleus - non-chromatin	nucleus - non-chromatin	1	1-10, 1-5-10, 1-12, 1-14, 1-5-8-14, 1-8-14, 1-16, IQ-like
TGGT1_244110	nucleosome assembly protein (nap) protein	EPR56640	-0.88	84	0	3	5	4	0	0	0	0	3	0	2.28571	0.999	cytosol	cytosol	0.97	1-10, 1-5-10, 1-12, 1-14, 1-5-8-14, 1-8-14, 1-16
TGGT1_229640	hypothetical protein TGGT1_229640	EPR64211	-0.1	137	4	3	8	4	0	0	0	0	4.75	0	2.21898	1	apical 1	apical 1	1	1-10, 1-5-10, 1-12, 1-14, 1-5-8-14, Basic 1-8-14, 1-8-14, 1-16, IQ-like
TGGT1_261430	hypothetical protein TGGT1_261430	EPR62665	-3.29	117	2	2	7	5	0	0	0	0	4	0	2.18803	1	ER	ER	1	1-10, 1-5-10, 1-12, 1-14, 1-5-8-14, 1-8-14, 1-16, IQ-like
TGGT1_313410	proteasome 26S regulatory subunit	EPR60938	-4.77	118	3	3	10	0	0	0	0	0	4	0	2.16949	1	19S proteasome	19S proteasome	1	1-10, 1-5-10, 1-12, 1-14, 1-5-8-14, 1-8-14, 1-16, IQ-like
TGGT1_238040A	protein disulfide-isomerase domain-containing protein, partial	EPR60393	-0.53	126	3	4	5	5	0	0	0	0	4.25	0	2.15873	1	ER	ER	1	1-10, 1-5-10, 1-12, 1-14, 1-5-8-14, 1-8-14, 1-16, IQ-like
TGGT1_234280	AMP deaminase	EPR61862	-3.16	129	4	2	9	2	0	0	0	0	4.25	0	2.10853	0.971	cytosol	cytosol	1	1-10, 1-5-10, 1-12, 1-14, 1-5-8-14, 1-8-14, 1-16
TGGT1_207640	isoleucyl-tRNA synthetase family protein	EPR57980	-4.61	141	3	2	8	5	0	0	0	0	4.5	0	2.04255	1	cytosol	cytosol	1	1-10, 1-5-10, 1-12, 1-14, 1-5-8-14, 1-8-14, 1-16, IQ-like
TGGT1_280600	putative histidyl-tRNA synthetase (HisRS)	EPR61304	-4.23	135	3	5	5	4	0	0	0	0	4.25	0	2.01481	1	cytosol	cytosol	1	1-10, 1-5-10, 1-12, 1-14, 1-5-8-14, 1-8-14, 1-16, IQ-like
TGGT1_320100	RNA recognition motif-containing protein	EPR58108	-0.82	129	4	3	7	2	0	0	0	0	4	0	1.9845	1	nucleus - non-chromatin	nucleus - non-chromatin	1	1-10, 1-5-10, 1-12, 1-14, 1-5-8-14, 1-8-14, 1-16, IQ-like
TGGT1_251610	hypothetical protein TGGT1_251610	EPR63275	-5.32	152	5	3	8	2	0	0	0	0	4.5	0	1.89474	N/A	N/A	N/A	N/A	1-10, 1-5-10, Basic 1-5-10, 1-12, 1-14, 1-5-8-14, 1-8-14, 1-16, IQ-like
TGGT1_218610	ATPase (DUF699) protein	EPR63792	-5.23	136	4	6	2	4	0	0	0	0	4	0	1.88235	1	nucleolus	nucleolus	1	1-10, 1-5-10, Basic 1-5-10, 1-12, 1-14, 1-5-8-14, 1-8-14, 1-16, IQ-like
TGGT1_275350	TBC domain-containing protein	EPR60022	-0.58	102	2	2	5	3	0	0	0	0	3	0	1.88235	1	nucleus - chromatin	nucleus - chromatin	0.998	1-10, 1-5-10, 1-12, 1-14, 1-5-8-14, 1-8-14, 1-16
TGGT1_267600	FHA domain-containing protein	EPR57284	0.74	86	0	2	4	4	0	0	0	0	2.5	0	1.86047	0.999	cytosol	cytosol	0.997	1-10, 1-5-10, 1-12, 1-14, 1-5-8-14, 1-8-14, 1-16, IQ-like
TGGT1_216580	hypothetical protein TGGT1_216580	EPR58684	-3.59	130	0	6	6	3	0	0	0	0	3.75	0	1.84615	0.0139	nucleus - non-chromatin	nucleus - non-chromatin	0.977	1-10, 1-5-10, 1-12, 1-14, 1-5-8-14, 1-8-14, 1-16, IQ-like
TGGT1_268870	tetratricopeptide repeat-containing protein	EPR64869	-1.66	114	3	3	4	3	0	0	0	0	3.25	0	1.82456	1	cytosol	cytosol	1	1-10, 1-5-10, 1-12, 1-14, 1-5-8-14, 1-8-14, 1-16, IQ-like
TGGT1_292950	hypothetical protein TGGT1_292950	EPR57679	-2.58	211	4	3	17	0	0	0	0	0	6	0	1.81991	1	apical 1	apical 1	1	1-10, 1-5-10, 1-12, 1-14, 1-5-8-14, 1-8-14, 1-16, IQ-like
TGGT1_300120	aminotransferase, class V superfamily protein	EPR56947	1.03	90	4	2	4	0	0	0	0	0	2.5	0	1.77778	1	cytosol	cytosol	1	1-10, 1-5-10, 1-12, 1-14, 1-5-8-14, 1-8-14, 1-16, IQ-like
TGGT1_223920	rhoptry neck protein RON3	EPR61997	-4.41	223	3	2	18	5	0	0	0	4	7	1	1.72197	1	rhoptries 1	rhoptries 1	1	1-10, 1-5-10, Basic 1-5-10, 1-12, 1-14, 1-5-8-14, 1-8-14, 1-16, IQ-like
TGGT1_320160A	hypothetical protein TGGT1_320160A, partial	EPR58091	-4.18	160	0	4	8	5	0	0	0	0	4.25	0	1.7	0.999	nucleus - chromatin	nucleus - chromatin	1	1-10, 1-5-10, 1-12, 1-14, 1-5-8-14, 1-8-14, 1-16
TGGT1_294350	DEAD/DEAH box helicase domain-containing protein	EPR57568	-4.32	274	6	6	7	10	0	0	0	0	7.25	0	1.69343	0.999	nucleus - non-chromatin	nucleus - non-chromatin	0.995	1-10, 1-5-10, 1-12, 1-14, 1-5-8-14, 1-8-14, 1-16, IQ-like
TGGT1_306400	hypothetical protein TGGT1_306400	EPR57516	0.51	152	3	5	5	3	0	0	0	0	4	0	1.68421	1	nucleus - chromatin	nucleus - chromatin	1	1-10, 1-5-10, 1-12, 1-14, 1-8-14, 1-16, IQ-like
TGGT1_289300	methionyl-tRNA synthetase	EPR59974	-5.07	106	3	3	2	3	0	0	0	0	2.75	0	1.66038	1	cytosol	cytosol	1	1-10, 1-5-10, 1-12, 1-14, 1-5-8-14, Basic 1-8-14, 1-8-14, 1-16
TGGT1_278660	putative P-type ATPase4	EPR63172	-4.77	145	2	3	7	3	0	0	0	0	3.75	0	1.65517	1	PM - integral	Golgi	0.736	1-10, 1-5-10, 1-12, 1-14, 1-5-8-14, 1-8-14, 1-16
TGGT1_230420	sarco/endoplasmic reticulum Ca2+-ATPase	EPR64156	-5.43	119	2	2	5	3	0	0	0	0	3	0	1.61345	1	ER	ER	1	1-10, 1-5-10, 1-12, 1-14, 1-5-8-14, 1-8-14, 1-16, IQ-like
TGGT1_228150	hypothetical protein TGGT1_228150	EPR62342	-1.48	215	5	4	9	3	0	0	0	0	5.25	0	1.56279	0.942	nucleus - chromatin	nucleus - chromatin	1	1-10, 1-5-10, 1-12, 1-14, 1-5-8-14, 1-8-14, 1-16, IQ-like
TGGT1_313670	adaptin n terminal region domain-containing protein	EPR61261	-4.27	107	3	3	4	0	0	0	0	0	2.5	0	1.49533	0.773	nucleus - chromatin	nucleus - chromatin	0.996	1-10, 1-5-10, 1-12, 1-14, 1-5-8-14, 1-8-14, 1-16, IQ-like
TGGT1_232370	CW-type Zinc Finger protein	EPR64241	-0.62	119	0	4	5	2	0	0	0	0	2.75	0	1.47899	1	nucleus - chromatin	nucleus - chromatin	1	1-10, 1-5-10, 1-12, 1-14, 1-5-8-14, 1-8-14, 1-16, IQ-like
TGGT1_299810	cysteine-tRNA synthetase (CysRS)	EPR56977	-3.87	102	3	2	2	2	0	0	0	0	2.25	0	1.41176	1	cytosol	cytosol	1	1-10, 1-5-10, 1-12, 1-14, 1-5-8-14, 1-8-14, 1-16
TGGT1_290950	putative clathrin heavy chain	EPR59821	-4.77	194	6	4	7	0	0	0	0	0	4.25	0	1.40206	0.993	cytosol	nucleus - chromatin	0.988	1-10, 1-5-10, 1-12, 1-14, 1-5-8-14, 1-8-14, 1-16, IQ-like
TGGT1_235020	putative COPI protein	EPR61905	-4.46	137	3	0	7	2	0	0	0	0	3	0	1.40146	1	cytosol	cytosol	0.99	1-10, 1-5-10, 1-12, 1-14, 1-5-8-14, 1-8-14, 1-16, IQ-like
TGGT1_224890	hypothetical protein TGGT1_224890	EPR62086	1.08	117	2	3	3	2	0	0	0	0	2.5	0	1.36752	2.02e-06	cytosol	19S proteasome	0.844	1-10, 1-5-10, 1-12, 1-14, 1-5-8-14, 1-8-14, 1-16
TGGT1_209210	hypothetical protein TGGT1_209210	EPR57885	-3.36	167	4	4	6	0	0	0	0	0	3.5	0	1.34132	0.984	nucleus - non-chromatin	nucleus - non-chromatin	1	1-10, 1-5-10, 1-12, 1-14, 1-5-8-14, 1-8-14, 1-16
TGGT1_254940	MIF4G domain-containing protein	EPR59138	-2.13	385	5	4	9	14	0	0	0	0	8	0	1.32987	1	nucleus - chromatin	nucleus - chromatin	1	1-10, 1-5-10, 1-12, 1-14, 1-5-8-14, 1-8-14, 1-16, IQ-like
TGGT1_244880	DNA-directed RNA polymerase I RPA1	EPR60712	-4.35	302	0	5	10	10	0	0	0	0	6.25	0	1.3245	1	nucleus - non-chromatin	nucleus - non-chromatin	1	1-10, 1-5-10, 1-12, 1-14, 1-5-8-14, 1-8-14, 1-16, IQ-like
TGGT1_290640	putative DNA mismatch repair protein MSH6-1	EPR59797	-0.29	172	0	2	6	6	0	0	0	0	3.5	0	1.30233	0.187	nucleus - chromatin	nucleus - chromatin	0.998	1-10, 1-5-10, 1-12, 1-14, 1-5-8-14, 1-8-14, 1-16, IQ-like
TGGT1_288530	NOL1/NOP2/sun family protein	EPR59897	-4.38	88	3	2	2	3	0	0	0	3	2.5	0.75	1.27273	1	nucleus - non-chromatin	nucleus - non-chromatin	1	1-10, 1-5-10, 1-12, 1-14, 1-5-8-14, 1-8-14, 1-16, IQ-like
TGGT1_240980	hypothetical protein TGGT1_240980	EPR60576	-0.98	152	2	3	7	0	0	0	0	0	3	0	1.26316	1	cytosol	cytosol	1	1-10, 1-5-10, 1-12, 1-14, 1-5-8-14, 1-8-14, 1-16
TGGT1_239752	hypothetical protein TGGT1_239752	EPR60445	-1.36	102	2	2	2	2	0	0	0	0	2	0	1.2549	4.95e-24	dense granules	apicoplast	0.997	1-10, 1-5-10, 1-12, 1-14, 1-5-8-14, 1-8-14, 1-16
TGGT1_255190	myosin C	EPR64013	2.25	133	4	0	3	3	0	0	0	0	2.5	0	1.20301	7.5e-15	IMC	IMC	1	1-10, 1-5-10, 1-12, 1-14, 1-5-8-14, 1-8-14, 1-16
TGGT1_312280	putative pre-mRNA-splicing factor ATP-dependent RNA helicase	EPR61043	-4.56	136	0	3	4	3	0	0	0	0	2.5	0	1.17647	1	nucleus - non-chromatin	nucleus - non-chromatin	1	1-10, 1-5-10, 1-12, 1-14, 1-5-8-14, Basic 1-8-14, 1-8-14, 1-16, IQ-like
TGGT1_254300	hypothetical protein TGGT1_254300	EPR59064	-3.07	196	2	0	6	6	0	0	0	0	3.5	0	1.14286	0.988	40S ribosome	nucleus - non-chromatin	0.997	1-10, 1-5-10, 1-12, 1-14, 1-5-8-14, 1-8-14, 1-16, IQ-like
TGGT1_291140	CCR4-Not complex component, Not1 protein	EPR59840	-4.57	266	5	3	10	0	0	0	0	0	4.5	0	1.08271	0.953	nucleus - chromatin	nucleus - chromatin	0.974	1-10, 1-5-10, 1-12, 1-14, 1-5-8-14, 1-8-14, 1-16, IQ-like
TGGT1_270865	putative adenylate cyclase	EPR64794	-1.12	223	2	0	10	3	0	0	0	0	3.75	0	1.07623	0.998	nucleus - chromatin	nucleus - chromatin	1	1-10, 1-5-10, 1-12, 1-14, 1-5-8-14, 1-8-14, 1-16
TGGT1_308890	transcription elongation factor SPT6	EPR60774	-4.81	350	2	6	9	5	0	0	0	0	5.5	0	1.00571	2.58e-26	nucleus - chromatin	nucleolus	0.993	1-10, 1-5-10, 1-12, 1-14, 1-5-8-14, Basic 1-8-14, 1-8-14, 1-16, IQ-like, IQ unconventional
TGGT1_313370	hypothetical protein TGGT1_313370	EPR60943	-0.86	175	0	3	3	4	0	0	0	0	2.5	0	0.914286	0.995	nucleus - non-chromatin	nucleus - non-chromatin	0.87	1-10, 1-5-10, 1-12, 1-14, 1-5-8-14, 1-8-14, 1-16, IQ-like
TGGT1_231480	putative GCN1	EPR64313	-1.55	363	3	3	13	0	0	0	0	0	4.75	0	0.837466	0.997	cytosol	nucleus - chromatin	0.854	1-10, 1-5-10, Basic 1-5-10, 1-12, 1-14, 1-5-8-14, 1-8-14, 1-16, IQ-like
TGGT1_205040	PGAP1 family protein	EPR61398	-2.04	228	0	4	5	2	0	0	0	0	2.75	0	0.77193	1	ER	ER	1	1-10, 1-5-10, 1-12, 1-14, 1-5-8-14, 1-8-14, 1-16, IQ-like
TGGT1_205130	hypothetical protein TGGT1_205130	EPR61407	-0.51	518	3	5	9	6	0	0	0	0	5.75	0	0.710425	0.933	nucleus - chromatin	nucleus - chromatin	0.995	1-10, 1-5-10, 1-12, 1-14, 1-5-8-14, 1-8-14, 1-16, IQ-like
TGGT1_234230	hypothetical protein TGGT1_234230	EPR61858	-3.19	491	2	0	16	3	0	0	0	0	5.25	0	0.684318	1	nucleus - chromatin	nucleus - chromatin	1	1-10, 1-5-10, 1-12, 1-14, 1-5-8-14, 1-8-14, 1-16, IQ-like
TGGT1_306660	RNA pseudouridine synthase superfamily protein	EPR57525	-4.59	676	2	2	8	2	0	0	0	0	3.5	0	0.331361	0.567	nucleus - chromatin	nucleus - chromatin	1	1-10, 1-5-10, 1-12, 1-14, 1-5-8-14, Basic 1-8-14, 1-8-14, 1-16, IQ, IQ-like, IQ unconventional

## Sheet: Canonical CaM-binding motifs
Canonical CaM-binding motifs
Motif categories		Sequence
Ca2+-dependent	1-10	[FILVW]xxxxxxxx[FILVW]
	1-5-10	[FILVW]xxx[FAILVW]xxxx[FILVW]
	Basic 1-5-10	[RK][RK][RK][FAILVW]xxx[FILV]xxxx[FILVW]
	1-12	[FILVW]xxxxxxxxxx[FILVW]
	1-14	[FILVW]xxxxxxxxxxxx[FILVW]
	1-5-8-14	[FILVW]xxx[FAILVW]xx[FAILVW]xxxxx[FILVW]
	Basic 1-8-14	[RK][RK][RK][FILVW]xxxxxx[FAILVW]xxxxx[FILVW]
	1-8-14	[FILVW]xxxxxx[FAILVW]xxxxx[FILVW]
	1-16	[FILVW]xxxxxxxxxxxxxx[FILVW]
Ca2+-independent	IQ	[FILV]Qxxx[RK]Gxxx[RK]xx[FILVWY]
	IQ-likea	[FILV]Qxxx[RK]xxxxxxxx
	IQ-2A	[IVL]QxxxRxxxx[VL][KR]xW
	IQ-2B	[IL]QxxCxxxxKxRxW
	IQ unconventional	[IVL]QxxxRxxxx[RK]xx[FILVWY]
Residues in the brackets can substitute for each other.
x indicates any amino acid residue.
a Some IQ-like motifs require Ca2+ for CaM binding.
