# Supplementary material for: Essential Functions of Calmodulin and Identification of Its Proximal Interacting Proteins in Tachyzoite-Stage Toxoplasma gondii via BioID Technology
Source: Microbiol Spectr. 2022 Oct 10;10(5):e01363-22. doi: 10.1128/spectrum.01363-22 (PMC9602672; doi:10.1128/spectrum.01363-22)
Supplement: Supplemental file 2 — Table S2. Download spectrum.01363-22-s0002.xlsx, XLSX file, 0.04 MB [file spectrum.01363-22-s0002.xlsx]

## Sheet: GO
Table S2. GO analysis of identified CaM proximal interacting proteins based on CaM-BioID data
Type	ID	Name	Bgd count	Result count	Result gene list	Pct of bgd	Fold enrichment	Odds ratio	P-value	Benjamini	Bonferroni
Molecular Function	GO:1901363	heterocyclic compound binding	1328	139	TGGT1_201680,TGGT1_202530,TGGT1_203220,TGGT1_203380,TGGT1_205010,TGGT1_205440,TGGT1_205470,TGGT1_206590,TGGT1_207620,TGGT1_207640,TGGT1_209210,TGGT1_214210,TGGT1_214270,TGGT1_214350,TGGT1_215260,TGGT1_216670,TGGT1_216790,TGGT1_216810,TGGT1_216860,TGGT1_217460,TGGT1_217600,TGGT1_218300,TGGT1_218610,TGGT1_218820,TGGT1_219540,TGGT1_219750,TGGT1_219850,TGGT1_221670,TGGT1_222860,TGGT1_223140,TGGT1_223…	10.5	2.09	3.79	1.68478e-23	3.94774e-21	6.72226e-21
Molecular Function	GO:0097159	organic cyclic compound binding	1330	139	TGGT1_201680,TGGT1_202530,TGGT1_203220,TGGT1_203380,TGGT1_205010,TGGT1_205440,TGGT1_205470,TGGT1_206590,TGGT1_207620,TGGT1_207640,TGGT1_209210,TGGT1_214210,TGGT1_214270,TGGT1_214350,TGGT1_215260,TGGT1_216670,TGGT1_216790,TGGT1_216810,TGGT1_216860,TGGT1_217460,TGGT1_217600,TGGT1_218300,TGGT1_218610,TGGT1_218820,TGGT1_219540,TGGT1_219750,TGGT1_219850,TGGT1_221670,TGGT1_222860,TGGT1_223140,TGGT1_223…	10.5	2.08	3.78	1.97882e-23	3.94774e-21	7.89548e-21
Molecular Function	GO:0005488	binding	2288	185	TGGT1_201680,TGGT1_202530,TGGT1_203220,TGGT1_203380,TGGT1_204480,TGGT1_205010,TGGT1_205440,TGGT1_205470,TGGT1_206590,TGGT1_207620,TGGT1_207640,TGGT1_209210,TGGT1_211680,TGGT1_214210,TGGT1_214270,TGGT1_214350,TGGT1_215260,TGGT1_216050,TGGT1_216670,TGGT1_216790,TGGT1_216810,TGGT1_216860,TGGT1_216900,TGGT1_217460,TGGT1_217600,TGGT1_218300,TGGT1_218610,TGGT1_218820,TGGT1_219540,TGGT1_219750,TGGT1_219…	8.1	1.61	3.68	8.75015e-21	1.16377e-18	3.49131e-18
Molecular Function	GO:0003723	RNA binding	364	54	TGGT1_201680,TGGT1_205010,TGGT1_205470,TGGT1_207640,TGGT1_209210,TGGT1_214210,TGGT1_214270,TGGT1_216670,TGGT1_219540,TGGT1_221670,TGGT1_222860,TGGT1_223140,TGGT1_224850,TGGT1_226410,TGGT1_226980,TGGT1_231970,TGGT1_240710,TGGT1_241170,TGGT1_251500,TGGT1_251810,TGGT1_254940,TGGT1_257350,TGGT1_258070,TGGT1_258740,TGGT1_262040,TGGT1_262620,TGGT1_265250,TGGT1_267600,TGGT1_268200,TGGT1_268950,TGGT1_269…	14.8	2.96	3.94	7.20559e-14	6.85863e-12	2.87503e-11
Molecular Function	GO:0032559	adenyl ribonucleotide binding	581	71	TGGT1_202530,TGGT1_203220,TGGT1_205440,TGGT1_206590,TGGT1_207640,TGGT1_214350,TGGT1_215260,TGGT1_216790,TGGT1_216860,TGGT1_217460,TGGT1_217600,TGGT1_218610,TGGT1_219540,TGGT1_219850,TGGT1_223390,TGGT1_226250,TGGT1_226960,TGGT1_230420,TGGT1_230450,TGGT1_233520,TGGT1_235170,TGGT1_235470,TGGT1_242070,TGGT1_243710,TGGT1_244560,TGGT1_251690,TGGT1_253290,TGGT1_253430,TGGT1_253440,TGGT1_255190,TGGT1_256…	12.2	2.44	3.3	9.42901e-14	6.85863e-12	3.76218e-11
Molecular Function	GO:0030554	adenyl nucleotide binding	582	71	TGGT1_202530,TGGT1_203220,TGGT1_205440,TGGT1_206590,TGGT1_207640,TGGT1_214350,TGGT1_215260,TGGT1_216790,TGGT1_216860,TGGT1_217460,TGGT1_217600,TGGT1_218610,TGGT1_219540,TGGT1_219850,TGGT1_223390,TGGT1_226250,TGGT1_226960,TGGT1_230420,TGGT1_230450,TGGT1_233520,TGGT1_235170,TGGT1_235470,TGGT1_242070,TGGT1_243710,TGGT1_244560,TGGT1_251690,TGGT1_253290,TGGT1_253430,TGGT1_253440,TGGT1_255190,TGGT1_256…	12.2	2.43	3.29	1.03137e-13	6.85863e-12	4.11518e-11
Molecular Function	GO:0005524	ATP binding	576	70	TGGT1_202530,TGGT1_203220,TGGT1_205440,TGGT1_206590,TGGT1_207640,TGGT1_214350,TGGT1_215260,TGGT1_216790,TGGT1_216860,TGGT1_217460,TGGT1_217600,TGGT1_218610,TGGT1_219540,TGGT1_219850,TGGT1_223390,TGGT1_226250,TGGT1_226960,TGGT1_230420,TGGT1_230450,TGGT1_233520,TGGT1_235170,TGGT1_235470,TGGT1_243710,TGGT1_244560,TGGT1_251690,TGGT1_253290,TGGT1_253430,TGGT1_253440,TGGT1_255190,TGGT1_256990,TGGT1_257…	12.2	2.42	3.26	2.00398e-13	1.14227e-11	7.99587e-11
Molecular Function	GO:0003676	nucleic acid binding	694	78	TGGT1_201680,TGGT1_202530,TGGT1_203220,TGGT1_203380,TGGT1_205010,TGGT1_205470,TGGT1_207640,TGGT1_209210,TGGT1_214210,TGGT1_214270,TGGT1_216670,TGGT1_216860,TGGT1_218300,TGGT1_218820,TGGT1_219540,TGGT1_221670,TGGT1_222860,TGGT1_223140,TGGT1_223390,TGGT1_224850,TGGT1_226250,TGGT1_226410,TGGT1_226980,TGGT1_231970,TGGT1_233520,TGGT1_235170,TGGT1_238050,TGGT1_240710,TGGT1_241170,TGGT1_243960,TGGT1_244…	11.2	2.24	3.05	3.70732e-13	1.84903e-11	1.47922e-10
Molecular Function	GO:0032555	purine ribonucleotide binding	682	77	TGGT1_202530,TGGT1_203220,TGGT1_205440,TGGT1_205470,TGGT1_206590,TGGT1_207640,TGGT1_214270,TGGT1_214350,TGGT1_215260,TGGT1_216790,TGGT1_216860,TGGT1_217460,TGGT1_217600,TGGT1_218610,TGGT1_219540,TGGT1_219850,TGGT1_223390,TGGT1_226250,TGGT1_226960,TGGT1_230420,TGGT1_230450,TGGT1_233520,TGGT1_235170,TGGT1_235470,TGGT1_242070,TGGT1_243710,TGGT1_244560,TGGT1_248880,TGGT1_251690,TGGT1_253290,TGGT1_253…	11.3	2.25	3.05	4.40726e-13	1.87429e-11	1.7585e-10
Molecular Function	GO:0017076	purine nucleotide binding	683	77	TGGT1_202530,TGGT1_203220,TGGT1_205440,TGGT1_205470,TGGT1_206590,TGGT1_207640,TGGT1_214270,TGGT1_214350,TGGT1_215260,TGGT1_216790,TGGT1_216860,TGGT1_217460,TGGT1_217600,TGGT1_218610,TGGT1_219540,TGGT1_219850,TGGT1_223390,TGGT1_226250,TGGT1_226960,TGGT1_230420,TGGT1_230450,TGGT1_233520,TGGT1_235170,TGGT1_235470,TGGT1_242070,TGGT1_243710,TGGT1_244560,TGGT1_248880,TGGT1_251690,TGGT1_253290,TGGT1_253…	11.3	2.25	3.05	4.7726e-13	1.87429e-11	1.90427e-10
Molecular Function	GO:0032553	ribonucleotide binding	684	77	TGGT1_202530,TGGT1_203220,TGGT1_205440,TGGT1_205470,TGGT1_206590,TGGT1_207640,TGGT1_214270,TGGT1_214350,TGGT1_215260,TGGT1_216790,TGGT1_216860,TGGT1_217460,TGGT1_217600,TGGT1_218610,TGGT1_219540,TGGT1_219850,TGGT1_223390,TGGT1_226250,TGGT1_226960,TGGT1_230420,TGGT1_230450,TGGT1_233520,TGGT1_235170,TGGT1_235470,TGGT1_242070,TGGT1_243710,TGGT1_244560,TGGT1_248880,TGGT1_251690,TGGT1_253290,TGGT1_253…	11.3	2.24	3.04	5.16722e-13	1.87429e-11	2.06172e-10
Molecular Function	GO:0003674	molecular function	3450	219	TGGT1_201380,TGGT1_201680,TGGT1_202530,TGGT1_203220,TGGT1_203380,TGGT1_204480,TGGT1_205010,TGGT1_205040,TGGT1_205380,TGGT1_205440,TGGT1_205470,TGGT1_206590,TGGT1_207620,TGGT1_207640,TGGT1_208530,TGGT1_209160,TGGT1_209210,TGGT1_211680,TGGT1_214210,TGGT1_214270,TGGT1_214350,TGGT1_215260,TGGT1_216050,TGGT1_216670,TGGT1_216790,TGGT1_216810,TGGT1_216860,TGGT1_216900,TGGT1_217460,TGGT1_217600,TGGT1_217…	6.3	1.27	3.58	7.29035e-13	2.42404e-11	2.90885e-10
Molecular Function	GO:0035639	purine ribonucleoside triphosphate binding	677	76	TGGT1_202530,TGGT1_203220,TGGT1_205440,TGGT1_205470,TGGT1_206590,TGGT1_207640,TGGT1_214270,TGGT1_214350,TGGT1_215260,TGGT1_216790,TGGT1_216860,TGGT1_217460,TGGT1_217600,TGGT1_218610,TGGT1_219540,TGGT1_219850,TGGT1_223390,TGGT1_226250,TGGT1_226960,TGGT1_230420,TGGT1_230450,TGGT1_233520,TGGT1_235170,TGGT1_235470,TGGT1_243710,TGGT1_244560,TGGT1_248880,TGGT1_251690,TGGT1_253290,TGGT1_253430,TGGT1_253…	11.2	2.24	3.02	9.10985e-13	2.52764e-11	3.63483e-10
Molecular Function	GO:1901265	nucleoside phosphate binding	764	82	TGGT1_202530,TGGT1_203220,TGGT1_205440,TGGT1_205470,TGGT1_206590,TGGT1_207620,TGGT1_207640,TGGT1_214270,TGGT1_214350,TGGT1_215260,TGGT1_216790,TGGT1_216810,TGGT1_216860,TGGT1_217460,TGGT1_217600,TGGT1_218610,TGGT1_219540,TGGT1_219850,TGGT1_223390,TGGT1_226250,TGGT1_226960,TGGT1_230420,TGGT1_230450,TGGT1_233520,TGGT1_235170,TGGT1_235470,TGGT1_242070,TGGT1_243710,TGGT1_244560,TGGT1_248880,TGGT1_251…	10.7	2.14	2.91	9.50241e-13	2.52764e-11	3.79146e-10
Molecular Function	GO:0000166	nucleotide binding	764	82	TGGT1_202530,TGGT1_203220,TGGT1_205440,TGGT1_205470,TGGT1_206590,TGGT1_207620,TGGT1_207640,TGGT1_214270,TGGT1_214350,TGGT1_215260,TGGT1_216790,TGGT1_216810,TGGT1_216860,TGGT1_217460,TGGT1_217600,TGGT1_218610,TGGT1_219540,TGGT1_219850,TGGT1_223390,TGGT1_226250,TGGT1_226960,TGGT1_230420,TGGT1_230450,TGGT1_233520,TGGT1_235170,TGGT1_235470,TGGT1_242070,TGGT1_243710,TGGT1_244560,TGGT1_248880,TGGT1_251…	10.7	2.14	2.91	9.50241e-13	2.52764e-11	3.79146e-10
Molecular Function	GO:0097367	carbohydrate derivative binding	697	77	TGGT1_202530,TGGT1_203220,TGGT1_205440,TGGT1_205470,TGGT1_206590,TGGT1_207640,TGGT1_214270,TGGT1_214350,TGGT1_215260,TGGT1_216790,TGGT1_216860,TGGT1_217460,TGGT1_217600,TGGT1_218610,TGGT1_219540,TGGT1_219850,TGGT1_223390,TGGT1_226250,TGGT1_226960,TGGT1_230420,TGGT1_230450,TGGT1_233520,TGGT1_235170,TGGT1_235470,TGGT1_242070,TGGT1_243710,TGGT1_244560,TGGT1_248880,TGGT1_251690,TGGT1_253290,TGGT1_253…	11	2.2	2.97	1.42629e-12	3.27922e-11	5.69091e-10
Molecular Function	GO:0004812	aminoacyl-tRNA ligase activity	40	17	TGGT1_202530,TGGT1_207640,TGGT1_217460,TGGT1_219540,TGGT1_219850,TGGT1_251690,TGGT1_253290,TGGT1_256990,TGGT1_263870,TGGT1_270510,TGGT1_280600,TGGT1_288360,TGGT1_289300,TGGT1_292080,TGGT1_299810,TGGT1_300260,TGGT1_306960,	42.5	8.47	14.96	1.47935e-12	3.27922e-11	5.90259e-10
Molecular Function	GO:0016875	ligase activity, forming carbon-oxygen bonds	40	17	TGGT1_202530,TGGT1_207640,TGGT1_217460,TGGT1_219540,TGGT1_219850,TGGT1_251690,TGGT1_253290,TGGT1_256990,TGGT1_263870,TGGT1_270510,TGGT1_280600,TGGT1_288360,TGGT1_289300,TGGT1_292080,TGGT1_299810,TGGT1_300260,TGGT1_306960,	42.5	8.47	14.96	1.47935e-12	3.27922e-11	5.90259e-10
Molecular Function	GO:0036094	small molecule binding	800	83	TGGT1_202530,TGGT1_203220,TGGT1_205440,TGGT1_205470,TGGT1_206590,TGGT1_207620,TGGT1_207640,TGGT1_214270,TGGT1_214350,TGGT1_215260,TGGT1_216790,TGGT1_216810,TGGT1_216860,TGGT1_217460,TGGT1_217600,TGGT1_218610,TGGT1_219540,TGGT1_219850,TGGT1_223390,TGGT1_226250,TGGT1_226960,TGGT1_230420,TGGT1_230450,TGGT1_233520,TGGT1_235170,TGGT1_235470,TGGT1_242070,TGGT1_243710,TGGT1_244560,TGGT1_248880,TGGT1_251…	10.4	2.07	2.8	4.36099e-12	9.15809e-11	1.74004e-09
Molecular Function	GO:0043168	anion binding	760	79	TGGT1_202530,TGGT1_203220,TGGT1_205440,TGGT1_205470,TGGT1_206590,TGGT1_207620,TGGT1_207640,TGGT1_214270,TGGT1_214350,TGGT1_215260,TGGT1_216790,TGGT1_216860,TGGT1_217460,TGGT1_217600,TGGT1_218610,TGGT1_219540,TGGT1_219850,TGGT1_223390,TGGT1_226250,TGGT1_226960,TGGT1_230420,TGGT1_230450,TGGT1_233520,TGGT1_235170,TGGT1_235470,TGGT1_242070,TGGT1_243710,TGGT1_244560,TGGT1_248880,TGGT1_251690,TGGT1_253…	10.4	2.07	2.76	1.6938e-11	3.37912e-10	6.75824e-09
Molecular Function	GO:0043167	ion binding	1177	101	TGGT1_202530,TGGT1_203220,TGGT1_205440,TGGT1_205470,TGGT1_206590,TGGT1_207620,TGGT1_207640,TGGT1_211680,TGGT1_214270,TGGT1_214350,TGGT1_215260,TGGT1_216790,TGGT1_216860,TGGT1_216900,TGGT1_217460,TGGT1_217600,TGGT1_218300,TGGT1_218610,TGGT1_219540,TGGT1_219750,TGGT1_219850,TGGT1_223390,TGGT1_225310,TGGT1_226250,TGGT1_226960,TGGT1_229480,TGGT1_230420,TGGT1_230450,TGGT1_232250,TGGT1_232340,TGGT1_232…	8.6	1.71	2.32	9.428e-10	1.79132e-08	3.76177e-07
Molecular Function	GO:0016874	ligase activity	131	23	TGGT1_202530,TGGT1_207640,TGGT1_208530,TGGT1_215260,TGGT1_217460,TGGT1_219540,TGGT1_219850,TGGT1_230450,TGGT1_251690,TGGT1_253290,TGGT1_253430,TGGT1_256990,TGGT1_263870,TGGT1_266640,TGGT1_270510,TGGT1_280600,TGGT1_288360,TGGT1_289300,TGGT1_292080,TGGT1_299810,TGGT1_300260,TGGT1_306960,TGGT1_309752,	17.6	3.5	4.34	8.98182e-08	1.62897e-06	3.58374e-05
Molecular Function	GO:0140101	catalytic activity, acting on a tRNA	78	17	TGGT1_202530,TGGT1_207640,TGGT1_217460,TGGT1_219540,TGGT1_219850,TGGT1_251690,TGGT1_253290,TGGT1_256990,TGGT1_263870,TGGT1_270510,TGGT1_280600,TGGT1_288360,TGGT1_289300,TGGT1_292080,TGGT1_299810,TGGT1_300260,TGGT1_306960,	21.8	4.34	5.59	1.8673e-07	3.23936e-06	7.45052e-05
Molecular Function	GO:0090079	translation regulator activity, nucleic acid binding	91	18	TGGT1_201680,TGGT1_205470,TGGT1_214270,TGGT1_221670,TGGT1_222860,TGGT1_226410,TGGT1_226980,TGGT1_251500,TGGT1_251810,TGGT1_257350,TGGT1_258740,TGGT1_262040,TGGT1_273460,TGGT1_294620,TGGT1_294670,TGGT1_300140,TGGT1_304710,TGGT1_308890,	19.8	3.94	4.96	3.83072e-07	5.87868e-06	0.000152846
Molecular Function	GO:0008135	translation factor activity, RNA binding	91	18	TGGT1_201680,TGGT1_205470,TGGT1_214270,TGGT1_221670,TGGT1_222860,TGGT1_226410,TGGT1_226980,TGGT1_251500,TGGT1_251810,TGGT1_257350,TGGT1_258740,TGGT1_262040,TGGT1_273460,TGGT1_294620,TGGT1_294670,TGGT1_300140,TGGT1_304710,TGGT1_308890,	19.8	3.94	4.96	3.83072e-07	5.87868e-06	0.000152846
Molecular Function	GO:0045182	translation regulator activity	91	18	TGGT1_201680,TGGT1_205470,TGGT1_214270,TGGT1_221670,TGGT1_222860,TGGT1_226410,TGGT1_226980,TGGT1_251500,TGGT1_251810,TGGT1_257350,TGGT1_258740,TGGT1_262040,TGGT1_273460,TGGT1_294620,TGGT1_294670,TGGT1_300140,TGGT1_304710,TGGT1_308890,	19.8	3.94	4.96	3.83072e-07	5.87868e-06	0.000152846
Molecular Function	GO:0003743	translation initiation factor activity	52	12	TGGT1_201680,TGGT1_214270,TGGT1_222860,TGGT1_226980,TGGT1_251500,TGGT1_251810,TGGT1_257350,TGGT1_258740,TGGT1_262040,TGGT1_273460,TGGT1_294620,TGGT1_294670,	23.1	4.6	5.92	6.6819e-06	9.87436e-05	0.00266608
Molecular Function	GO:0016462	pyrophosphatase activity	315	34	TGGT1_203220,TGGT1_205470,TGGT1_214270,TGGT1_214350,TGGT1_216790,TGGT1_216860,TGGT1_223390,TGGT1_226250,TGGT1_226830,TGGT1_230450,TGGT1_233140,TGGT1_233520,TGGT1_235170,TGGT1_235470,TGGT1_248880,TGGT1_255190,TGGT1_257990,TGGT1_263180,TGGT1_263650,TGGT1_273560,TGGT1_278870,TGGT1_279330,TGGT1_288860,TGGT1_289680,TGGT1_294350,TGGT1_298020,TGGT1_309570,TGGT1_311720,TGGT1_312280,TGGT1_313010,TGGT1_313…	10.8	2.15	2.5	1.27724e-05	0.000182006	0.00509618
Molecular Function	GO:0016818	hydrolase activity, acting on acid anhydrides, in phosphorus-containing anhydrides	317	34	TGGT1_203220,TGGT1_205470,TGGT1_214270,TGGT1_214350,TGGT1_216790,TGGT1_216860,TGGT1_223390,TGGT1_226250,TGGT1_226830,TGGT1_230450,TGGT1_233140,TGGT1_233520,TGGT1_235170,TGGT1_235470,TGGT1_248880,TGGT1_255190,TGGT1_257990,TGGT1_263180,TGGT1_263650,TGGT1_273560,TGGT1_278870,TGGT1_279330,TGGT1_288860,TGGT1_289680,TGGT1_294350,TGGT1_298020,TGGT1_309570,TGGT1_311720,TGGT1_312280,TGGT1_313010,TGGT1_313…	10.7	2.14	2.48	1.46506e-05	0.000201571	0.00584557
Molecular Function	GO:0016817	hydrolase activity, acting on acid anhydrides	318	34	TGGT1_203220,TGGT1_205470,TGGT1_214270,TGGT1_214350,TGGT1_216790,TGGT1_216860,TGGT1_223390,TGGT1_226250,TGGT1_226830,TGGT1_230450,TGGT1_233140,TGGT1_233520,TGGT1_235170,TGGT1_235470,TGGT1_248880,TGGT1_255190,TGGT1_257990,TGGT1_263180,TGGT1_263650,TGGT1_273560,TGGT1_278870,TGGT1_279330,TGGT1_288860,TGGT1_289680,TGGT1_294350,TGGT1_298020,TGGT1_309570,TGGT1_311720,TGGT1_312280,TGGT1_313010,TGGT1_313…	10.7	2.13	2.47	1.56818e-05	0.000208568	0.00625703
Molecular Function	GO:0051082	unfolded protein binding	26	8	TGGT1_205440,TGGT1_243710,TGGT1_244560,TGGT1_258390,TGGT1_272910,TGGT1_287500,TGGT1_288380,TGGT1_311240,	30.8	6.13	8.66	2.54643e-05	0.00032775	0.0101603
Molecular Function	GO:0017111	nucleoside-triphosphatase activity	299	32	TGGT1_203220,TGGT1_205470,TGGT1_214270,TGGT1_214350,TGGT1_216790,TGGT1_216860,TGGT1_223390,TGGT1_226250,TGGT1_226830,TGGT1_233520,TGGT1_235170,TGGT1_235470,TGGT1_248880,TGGT1_255190,TGGT1_257990,TGGT1_263180,TGGT1_263650,TGGT1_273560,TGGT1_278870,TGGT1_279330,TGGT1_288860,TGGT1_289680,TGGT1_294350,TGGT1_298020,TGGT1_309570,TGGT1_311720,TGGT1_312280,TGGT1_313010,TGGT1_313100,TGGT1_318440,TGGT1_318…	10.7	2.13	2.46	2.80795e-05	0.000350116	0.0112037
Molecular Function	GO:0003824	catalytic activity	2000	128	TGGT1_201380,TGGT1_202530,TGGT1_203220,TGGT1_205040,TGGT1_205380,TGGT1_205440,TGGT1_205470,TGGT1_206590,TGGT1_207620,TGGT1_207640,TGGT1_208530,TGGT1_209160,TGGT1_211680,TGGT1_214210,TGGT1_214270,TGGT1_214350,TGGT1_215260,TGGT1_216790,TGGT1_216810,TGGT1_216860,TGGT1_216900,TGGT1_217460,TGGT1_217600,TGGT1_217890,TGGT1_218610,TGGT1_219540,TGGT1_219750,TGGT1_219850,TGGT1_223390,TGGT1_226250,TGGT1_226…	6.4	1.28	1.61	0.00016905	0.00204396	0.0674508
Molecular Function	GO:0043021	ribonucleoprotein complex binding	13	5	TGGT1_214350,TGGT1_231480,TGGT1_251810,TGGT1_258070,TGGT1_262040,	38.5	7.67	12.06	0.000281944	0.00330869	0.112495
Molecular Function	GO:0002161	aminoacyl-tRNA editing activity	8	4	TGGT1_207640,TGGT1_219850,TGGT1_253290,TGGT1_292080,	50	9.97	19.23	0.00036898	0.00408953	0.147223
Molecular Function	GO:0043022	ribosome binding	8	4	TGGT1_214350,TGGT1_231480,TGGT1_251810,TGGT1_262040,	50	9.97	19.23	0.00036898	0.00408953	0.147223
Molecular Function	GO:0016887	ATPase activity	188	21	TGGT1_203220,TGGT1_214350,TGGT1_216790,TGGT1_216860,TGGT1_223390,TGGT1_226250,TGGT1_226830,TGGT1_233520,TGGT1_235170,TGGT1_257990,TGGT1_263650,TGGT1_279330,TGGT1_288860,TGGT1_294350,TGGT1_298020,TGGT1_309570,TGGT1_311720,TGGT1_312280,TGGT1_313010,TGGT1_318440,TGGT1_318710,	11.2	2.23	2.51	0.00040679	0.00438674	0.162309
Molecular Function	GO:0005515	protein binding	751	56	TGGT1_203380,TGGT1_204480,TGGT1_205440,TGGT1_216050,TGGT1_222860,TGGT1_229000,TGGT1_231480,TGGT1_231970,TGGT1_232050,TGGT1_235020,TGGT1_235470,TGGT1_240980,TGGT1_243710,TGGT1_244560,TGGT1_251500,TGGT1_252290,TGGT1_254940,TGGT1_255190,TGGT1_255870,TGGT1_257350,TGGT1_257560,TGGT1_257990,TGGT1_258390,TGGT1_262100,TGGT1_263180,TGGT1_267600,TGGT1_268200,TGGT1_268870,TGGT1_269180,TGGT1_272030A,TGGT1_27…	7.5	1.49	1.68	0.00100063	0.0105066	0.399251
Molecular Function	GO:0044877	protein-containing complex binding	17	5	TGGT1_214350,TGGT1_231480,TGGT1_251810,TGGT1_258070,TGGT1_262040,	29.4	5.86	8.03	0.00114862	0.0117513	0.458301
Molecular Function	GO:0140098	catalytic activity, acting on RNA	163	18	TGGT1_202530,TGGT1_207640,TGGT1_217460,TGGT1_219540,TGGT1_219850,TGGT1_244880,TGGT1_251690,TGGT1_253290,TGGT1_256990,TGGT1_263870,TGGT1_270510,TGGT1_280600,TGGT1_288360,TGGT1_289300,TGGT1_292080,TGGT1_299810,TGGT1_300260,TGGT1_306960,	11	2.2	2.46	0.00120666	0.0120364	0.481457
Molecular Function	GO:0004386	helicase activity	113	14	TGGT1_203220,TGGT1_216860,TGGT1_223390,TGGT1_226250,TGGT1_233520,TGGT1_263650,TGGT1_279330,TGGT1_288860,TGGT1_294350,TGGT1_298020,TGGT1_309570,TGGT1_312280,TGGT1_313010,TGGT1_318440,	12.4	2.47	2.78	0.00140467	0.0136698	0.560462
Molecular Function	GO:0000287	magnesium ion binding	27	6	TGGT1_233140,TGGT1_256760,TGGT1_266760,TGGT1_268850,TGGT1_306960,TGGT1_309752,	22.2	4.43	5.52	0.00182201	0.017309	0.72698
Molecular Function	GO:0052689	carboxylic ester hydrolase activity	28	6	TGGT1_207640,TGGT1_219850,TGGT1_253290,TGGT1_254690,TGGT1_278830,TGGT1_292080,	21.4	4.27	5.27	0.00222318	0.0202143	0.887051
Molecular Function	GO:0016884	carbon-nitrogen ligase activity, with glutamine as amido-N-donor	6	3	TGGT1_215260,TGGT1_230450,TGGT1_253430,	50	9.97	19.15	0.00222915	0.0202143	0.889431
Molecular Function	GO:0016639	oxidoreductase activity, acting on the CH-NH2 group of donors, NAD or NADP as acceptor	2	2	TGGT1_249390,TGGT1_293180,	100	19.93	inf	0.00250764	0.0212883	1
Molecular Function	GO:0004353	glutamate dehydrogenase [NAD(P)+] activity	2	2	TGGT1_249390,TGGT1_293180,	100	19.93	inf	0.00250764	0.0212883	1
Molecular Function	GO:0004345	glucose-6-phosphate dehydrogenase activity	2	2	TGGT1_278830,TGGT1_294200,	100	19.93	inf	0.00250764	0.0212883	1
Molecular Function	GO:0004601	peroxidase activity	7	3	TGGT1_217890,TGGT1_232250,TGGT1_309210,	42.9	8.54	14.36	0.00375698	0.0305926	1
Molecular Function	GO:0016684	oxidoreductase activity, acting on peroxide as acceptor	7	3	TGGT1_217890,TGGT1_232250,TGGT1_309210,	42.9	8.54	14.36	0.00375698	0.0305926	1
Molecular Function	GO:0000049	tRNA binding	14	4	TGGT1_207640,TGGT1_219540,TGGT1_223140,TGGT1_289300,	28.6	5.69	7.68	0.00415322	0.0331427	1
Molecular Function	GO:0016787	hydrolase activity	819	57	TGGT1_203220,TGGT1_205040,TGGT1_205380,TGGT1_205470,TGGT1_207640,TGGT1_214270,TGGT1_214350,TGGT1_215260,TGGT1_216790,TGGT1_216810,TGGT1_216860,TGGT1_219850,TGGT1_223390,TGGT1_226250,TGGT1_226830,TGGT1_230420,TGGT1_230450,TGGT1_231850,TGGT1_232340,TGGT1_233140,TGGT1_233520,TGGT1_234280,TGGT1_235170,TGGT1_235470,TGGT1_238050,TGGT1_248880,TGGT1_253290,TGGT1_254690,TGGT1_255190,TGGT1_257990,TGGT1_263…	7	1.39	1.54	0.0045414	0.0355298	1
Molecular Function	GO:0003756	protein disulfide isomerase activity	8	3	TGGT1_211680,TGGT1_238040A,TGGT1_249270,	37.5	7.47	11.49	0.00578978	0.0435872	1
Molecular Function	GO:0016864	intramolecular oxidoreductase activity, transposing S-S bonds	8	3	TGGT1_211680,TGGT1_238040A,TGGT1_249270,	37.5	7.47	11.49	0.00578978	0.0435872	1
Molecular Function	GO:0003746	translation elongation factor activity	35	6	TGGT1_205470,TGGT1_221670,TGGT1_226410,TGGT1_251810,TGGT1_300140,TGGT1_308890,	17.1	3.42	3.99	0.00713889	0.0518219	1
Molecular Function	GO:0031369	translation initiation factor binding	3	2	TGGT1_222860,TGGT1_294620,	66.7	13.29	38.16	0.00727324	0.0518219	1
Molecular Function	GO:0004066	asparagine synthase (glutamine-hydrolyzing) activity	3	2	TGGT1_230450,TGGT1_253430,	66.7	13.29	38.16	0.00727324	0.0518219	1
Molecular Function	GO:0003779	actin binding	17	4	TGGT1_235470,TGGT1_255190,TGGT1_263180,TGGT1_278870,	23.5	4.69	5.9	0.00876911	0.0603254	1
Molecular Function	GO:0016209	antioxidant activity	17	4	TGGT1_211680,TGGT1_217890,TGGT1_232250,TGGT1_309210,	23.5	4.69	5.9	0.00876911	0.0603254	1
Molecular Function	GO:0016838	carbon-oxygen lyase activity, acting on phosphates	4	2	TGGT1_201380,TGGT1_307040,	50	9.97	19.08	0.0140657	0.0935368	1
Molecular Function	GO:0019203	carbohydrate phosphatase activity	4	2	TGGT1_205380,TGGT1_297720,	50	9.97	19.08	0.0140657	0.0935368	1
Molecular Function	GO:0016491	oxidoreductase activity	222	19	TGGT1_207620,TGGT1_211680,TGGT1_216790,TGGT1_216900,TGGT1_217890,TGGT1_219750,TGGT1_229140,TGGT1_232250,TGGT1_232350,TGGT1_249180,TGGT1_249390,TGGT1_266760,TGGT1_268870,TGGT1_278830,TGGT1_290200,TGGT1_293180,TGGT1_294200,TGGT1_307040,TGGT1_309210,	8.6	1.71	1.84	0.014897	0.0974413	1
Molecular Function	GO:0043169	cation binding	484	35	TGGT1_206590,TGGT1_211680,TGGT1_215260,TGGT1_216900,TGGT1_217600,TGGT1_218300,TGGT1_219540,TGGT1_219750,TGGT1_225310,TGGT1_226960,TGGT1_229480,TGGT1_230420,TGGT1_232250,TGGT1_232340,TGGT1_232370,TGGT1_233140,TGGT1_236840,TGGT1_244880,TGGT1_249240,TGGT1_250340,TGGT1_256760,TGGT1_257680,TGGT1_266640,TGGT1_266760,TGGT1_268850,TGGT1_271740,TGGT1_275310,TGGT1_278660,TGGT1_290670,TGGT1_301440,TGGT1_305…	7.2	1.44	1.55	0.0156846	0.100938	1
Molecular Function	GO:0046872	metal ion binding	476	34	TGGT1_206590,TGGT1_211680,TGGT1_215260,TGGT1_216900,TGGT1_217600,TGGT1_218300,TGGT1_219540,TGGT1_219750,TGGT1_225310,TGGT1_226960,TGGT1_229480,TGGT1_230420,TGGT1_232250,TGGT1_232340,TGGT1_232370,TGGT1_233140,TGGT1_236840,TGGT1_244880,TGGT1_249240,TGGT1_250340,TGGT1_256760,TGGT1_257680,TGGT1_266760,TGGT1_268850,TGGT1_271740,TGGT1_275310,TGGT1_278660,TGGT1_290670,TGGT1_301440,TGGT1_305860,TGGT1_306…	7.1	1.42	1.53	0.0203458	0.128857	1
Molecular Function	GO:0016638	oxidoreductase activity, acting on the CH-NH2 group of donors	5	2	TGGT1_249390,TGGT1_293180,	40	7.97	12.72	0.0226712	0.141341	1
Molecular Function	GO:0005509	calcium ion binding	85	9	TGGT1_206590,TGGT1_211680,TGGT1_217600,TGGT1_229480,TGGT1_249240,TGGT1_250340,TGGT1_257680,TGGT1_301440,TGGT1_305860,	10.6	2.11	2.29	0.0255966	0.157124	1
Molecular Function	GO:0016829	lyase activity	74	8	TGGT1_201380,TGGT1_229140,TGGT1_236040,TGGT1_268850,TGGT1_270865,TGGT1_280600,TGGT1_289650,TGGT1_307040,	10.8	2.15	2.34	0.0308221	0.158882	1
Molecular Function	GO:0008312	7S RNA binding	6	2	TGGT1_258070,TGGT1_313100,	33.3	6.64	9.53	0.0328922	0.158882	1
Molecular Function	GO:0051920	peroxiredoxin activity	6	2	TGGT1_217890,TGGT1_309210,	33.3	6.64	9.53	0.0328922	0.158882	1
Molecular Function	GO:0031072	heat shock protein binding	37	5	TGGT1_203380,TGGT1_204480,TGGT1_232050,TGGT1_258390,TGGT1_311240,	13.5	2.69	3	0.0357914	0.158882	1
Molecular Function	GO:0016860	intramolecular oxidoreductase activity	16	3	TGGT1_211680,TGGT1_238040A,TGGT1_249270,	18.8	3.74	4.41	0.0430364	0.158882	1
Molecular Function	GO:0004683	calmodulin-dependent protein kinase activity	27	4	TGGT1_206590,TGGT1_217600,TGGT1_301440,TGGT1_305860,	14.8	2.95	3.33	0.0437345	0.158882	1
Molecular Function	GO:0016616	oxidoreductase activity, acting on the CH-OH group of donors, NAD or NADP as acceptor	40	5	TGGT1_232350,TGGT1_266760,TGGT1_278830,TGGT1_294200,TGGT1_307040,	12.5	2.49	2.74	0.0479032	0.158882	1
Molecular Function	GO:0016835	carbon-oxygen lyase activity	28	4	TGGT1_201380,TGGT1_229140,TGGT1_268850,TGGT1_307040,	14.3	2.85	3.19	0.0490876	0.158882	1
Cellular Component	GO:0044424	obsolete intracellular part	249	56	TGGT1_202530,TGGT1_205380,TGGT1_205440,TGGT1_207640,TGGT1_208530,TGGT1_214350,TGGT1_216900,TGGT1_217460,TGGT1_218820,TGGT1_219540,TGGT1_219850,TGGT1_223940,TGGT1_224850,TGGT1_226960,TGGT1_226980,TGGT1_231640,TGGT1_231850,TGGT1_232250,TGGT1_232350,TGGT1_236040,TGGT1_238050,TGGT1_248880,TGGT1_250340,TGGT1_251500,TGGT1_251690,TGGT1_252290,TGGT1_253290,TGGT1_256760,TGGT1_256990,TGGT1_257680,TGGT1_260…	22.5	4.48	6.82	3.04293e-23	4.65568e-21	4.65568e-21
Cellular Component	GO:0005737	cytoplasm	519	74	TGGT1_201680,TGGT1_202530,TGGT1_205380,TGGT1_205440,TGGT1_205558,TGGT1_207640,TGGT1_208530,TGGT1_214350,TGGT1_216900,TGGT1_217460,TGGT1_218820,TGGT1_219540,TGGT1_219750,TGGT1_219850,TGGT1_222860,TGGT1_223940,TGGT1_224850,TGGT1_226410,TGGT1_226960,TGGT1_226980,TGGT1_231640,TGGT1_231850,TGGT1_232250,TGGT1_232350,TGGT1_235020,TGGT1_236040,TGGT1_238050,TGGT1_243710,TGGT1_248880,TGGT1_250340,TGGT1_251…	14.3	2.84	4.07	3.41287e-18	2.61085e-16	5.22169e-16
Cellular Component	GO:0005622	intracellular	1167	102	TGGT1_201680,TGGT1_202530,TGGT1_203380,TGGT1_205380,TGGT1_205440,TGGT1_205558,TGGT1_207640,TGGT1_208530,TGGT1_214350,TGGT1_216900,TGGT1_217460,TGGT1_218610,TGGT1_218820,TGGT1_219540,TGGT1_219750,TGGT1_219850,TGGT1_221670,TGGT1_222860,TGGT1_223940,TGGT1_224850,TGGT1_226410,TGGT1_226960,TGGT1_226980,TGGT1_231640,TGGT1_231850,TGGT1_231970,TGGT1_232250,TGGT1_232350,TGGT1_235020,TGGT1_235170,TGGT1_235…	8.7	1.74	2.39	2.35205e-10	1.19954e-08	3.59863e-08
Cellular Component	GO:0005852	eukaryotic translation initiation factor 3 complex	13	8	TGGT1_201680,TGGT1_222860,TGGT1_226980,TGGT1_251500,TGGT1_262040,TGGT1_273460,TGGT1_294620,TGGT1_294670,	61.5	12.27	31.27	3.71572e-08	1.42126e-06	5.68505e-06
Cellular Component	GO:0033290	eukaryotic 48S preinitiation complex	9	6	TGGT1_222860,TGGT1_251500,TGGT1_262040,TGGT1_273460,TGGT1_294620,TGGT1_294670,	66.7	13.29	38.78	1.11146e-06	2.42934e-05	0.000170054
Cellular Component	GO:0070993	translation preinitiation complex	9	6	TGGT1_222860,TGGT1_251500,TGGT1_262040,TGGT1_273460,TGGT1_294620,TGGT1_294670,	66.7	13.29	38.78	1.11146e-06	2.42934e-05	0.000170054
Cellular Component	GO:0016282	eukaryotic 43S preinitiation complex	9	6	TGGT1_222860,TGGT1_251500,TGGT1_262040,TGGT1_273460,TGGT1_294620,TGGT1_294670,	66.7	13.29	38.78	1.11146e-06	2.42934e-05	0.000170054
Cellular Component	GO:0070258	inner membrane pellicle complex	38	10	TGGT1_223940,TGGT1_231630,TGGT1_231640,TGGT1_232350,TGGT1_235470,TGGT1_236040,TGGT1_256760,TGGT1_257680,TGGT1_310440,TGGT1_311470,	26.3	5.24	7.01	1.14624e-05	0.00019486	0.00175374
Cellular Component	GO:0020039	pellicle	38	10	TGGT1_223940,TGGT1_231630,TGGT1_231640,TGGT1_232350,TGGT1_235470,TGGT1_236040,TGGT1_256760,TGGT1_257680,TGGT1_310440,TGGT1_311470,	26.3	5.24	7.01	1.14624e-05	0.00019486	0.00175374
Cellular Component	GO:1990904	ribonucleoprotein complex	94	14	TGGT1_222860,TGGT1_231970,TGGT1_238050,TGGT1_251500,TGGT1_258070,TGGT1_261570,TGGT1_262040,TGGT1_273460,TGGT1_275310,TGGT1_294620,TGGT1_294670,TGGT1_313100,TGGT1_314810,TGGT1_321500,	14.9	2.97	3.45	0.000209733	0.00320892	0.0320892
Cellular Component	GO:0016459	myosin complex	11	4	TGGT1_235470,TGGT1_255190,TGGT1_263180,TGGT1_278870,	36.4	7.25	10.98	0.0015428	0.0214589	0.236048
Cellular Component	GO:0005623	obsolete cell	44	7	TGGT1_204480,TGGT1_209950,TGGT1_211680,TGGT1_217890,TGGT1_238040A,TGGT1_249270,TGGT1_309210,	15.9	3.17	3.66	0.00572188	0.0556403	0.875448
Cellular Component	GO:0032991	protein-containing complex	472	36	TGGT1_201680,TGGT1_205558,TGGT1_221670,TGGT1_222860,TGGT1_226410,TGGT1_226960,TGGT1_226980,TGGT1_231970,TGGT1_235020,TGGT1_235170,TGGT1_235470,TGGT1_238050,TGGT1_242070,TGGT1_243710,TGGT1_251500,TGGT1_255190,TGGT1_258070,TGGT1_261570,TGGT1_262040,TGGT1_263180,TGGT1_268850,TGGT1_273460,TGGT1_275310,TGGT1_278870,TGGT1_288860,TGGT1_290950,TGGT1_291140,TGGT1_294620,TGGT1_294670,TGGT1_300140,TGGT1_300…	7.6	1.52	1.66	0.00633563	0.0556403	0.969351
Cellular Component	GO:0012510	trans-Golgi network transport vesicle membrane	3	2	TGGT1_290950,TGGT1_313670,	66.7	13.29	38.16	0.00727324	0.0556403	1
Cellular Component	GO:0030130	clathrin coat of trans-Golgi network vesicle	3	2	TGGT1_290950,TGGT1_313670,	66.7	13.29	38.16	0.00727324	0.0556403	1
Cellular Component	GO:0030136	clathrin-coated vesicle	3	2	TGGT1_290950,TGGT1_313670,	66.7	13.29	38.16	0.00727324	0.0556403	1
Cellular Component	GO:0030140	trans-Golgi network transport vesicle	3	2	TGGT1_290950,TGGT1_313670,	66.7	13.29	38.16	0.00727324	0.0556403	1
Cellular Component	GO:0030665	clathrin-coated vesicle membrane	3	2	TGGT1_290950,TGGT1_313670,	66.7	13.29	38.16	0.00727324	0.0556403	1
Cellular Component	GO:0005853	eukaryotic translation elongation factor 1 complex	3	2	TGGT1_226410,TGGT1_300140,	66.7	13.29	38.16	0.00727324	0.0556403	1
Cellular Component	GO:0030125	clathrin vesicle coat	3	2	TGGT1_290950,TGGT1_313670,	66.7	13.29	38.16	0.00727324	0.0556403	1
Cellular Component	GO:0015629	actin cytoskeleton	19	4	TGGT1_235470,TGGT1_255190,TGGT1_263180,TGGT1_278870,	21.1	4.2	5.12	0.0131989	0.0961631	1
Cellular Component	GO:0048500	signal recognition particle	6	2	TGGT1_258070,TGGT1_313100,	33.3	6.64	9.53	0.0328922	0.219329	1
Cellular Component	GO:0005829	cytosol	25	4	TGGT1_226960,TGGT1_243710,TGGT1_268850,TGGT1_314810,	16	3.19	3.65	0.0340674	0.219329	1
Cellular Component	GO:0030658	transport vesicle membrane	7	2	TGGT1_290950,TGGT1_313670,	28.6	5.69	7.63	0.0445463	0.219329	1
Biological Process	GO:0006082	organic acid metabolic process	151	34	TGGT1_201380,TGGT1_202530,TGGT1_207640,TGGT1_215260,TGGT1_217460,TGGT1_219540,TGGT1_219850,TGGT1_226960,TGGT1_230450,TGGT1_232350,TGGT1_236040,TGGT1_249180,TGGT1_249390,TGGT1_251690,TGGT1_253290,TGGT1_253430,TGGT1_256760,TGGT1_256990,TGGT1_259550,TGGT1_263870,TGGT1_266640,TGGT1_266760,TGGT1_268850,TGGT1_270510,TGGT1_280600,TGGT1_288360,TGGT1_289300,TGGT1_292080,TGGT1_293180,TGGT1_297060,TGGT1_299…	22.5	4.49	6.22	3.00044e-14	5.68083e-12	1.70425e-11
Biological Process	GO:0043436	oxoacid metabolic process	151	34	TGGT1_201380,TGGT1_202530,TGGT1_207640,TGGT1_215260,TGGT1_217460,TGGT1_219540,TGGT1_219850,TGGT1_226960,TGGT1_230450,TGGT1_232350,TGGT1_236040,TGGT1_249180,TGGT1_249390,TGGT1_251690,TGGT1_253290,TGGT1_253430,TGGT1_256760,TGGT1_256990,TGGT1_259550,TGGT1_263870,TGGT1_266640,TGGT1_266760,TGGT1_268850,TGGT1_270510,TGGT1_280600,TGGT1_288360,TGGT1_289300,TGGT1_292080,TGGT1_293180,TGGT1_297060,TGGT1_299…	22.5	4.49	6.22	3.00044e-14	5.68083e-12	1.70425e-11
Biological Process	GO:0019752	carboxylic acid metabolic process	151	34	TGGT1_201380,TGGT1_202530,TGGT1_207640,TGGT1_215260,TGGT1_217460,TGGT1_219540,TGGT1_219850,TGGT1_226960,TGGT1_230450,TGGT1_232350,TGGT1_236040,TGGT1_249180,TGGT1_249390,TGGT1_251690,TGGT1_253290,TGGT1_253430,TGGT1_256760,TGGT1_256990,TGGT1_259550,TGGT1_263870,TGGT1_266640,TGGT1_266760,TGGT1_268850,TGGT1_270510,TGGT1_280600,TGGT1_288360,TGGT1_289300,TGGT1_292080,TGGT1_293180,TGGT1_297060,TGGT1_299…	22.5	4.49	6.22	3.00044e-14	5.68083e-12	1.70425e-11
Biological Process	GO:0044281	small molecule metabolic process	240	43	TGGT1_201380,TGGT1_202530,TGGT1_207640,TGGT1_208530,TGGT1_215260,TGGT1_216810,TGGT1_217460,TGGT1_219540,TGGT1_219850,TGGT1_226960,TGGT1_230450,TGGT1_232350,TGGT1_233140,TGGT1_234280,TGGT1_236040,TGGT1_249180,TGGT1_249390,TGGT1_251690,TGGT1_253290,TGGT1_253430,TGGT1_256760,TGGT1_256990,TGGT1_259550,TGGT1_263870,TGGT1_266640,TGGT1_266760,TGGT1_268850,TGGT1_270510,TGGT1_270865,TGGT1_278830,TGGT1_280…	17.9	3.57	4.8	5.05716e-14	7.18116e-12	2.87247e-11
Biological Process	GO:0006418	tRNA aminoacylation for protein translation	37	17	TGGT1_202530,TGGT1_207640,TGGT1_217460,TGGT1_219540,TGGT1_219850,TGGT1_251690,TGGT1_253290,TGGT1_256990,TGGT1_263870,TGGT1_270510,TGGT1_280600,TGGT1_288360,TGGT1_289300,TGGT1_292080,TGGT1_299810,TGGT1_300260,TGGT1_306960,	45.9	9.16	17.21	3.03789e-13	2.46503e-11	1.72552e-10
Biological Process	GO:0043039	tRNA aminoacylation	37	17	TGGT1_202530,TGGT1_207640,TGGT1_217460,TGGT1_219540,TGGT1_219850,TGGT1_251690,TGGT1_253290,TGGT1_256990,TGGT1_263870,TGGT1_270510,TGGT1_280600,TGGT1_288360,TGGT1_289300,TGGT1_292080,TGGT1_299810,TGGT1_300260,TGGT1_306960,	45.9	9.16	17.21	3.03789e-13	2.46503e-11	1.72552e-10
Biological Process	GO:0043038	amino acid activation	37	17	TGGT1_202530,TGGT1_207640,TGGT1_217460,TGGT1_219540,TGGT1_219850,TGGT1_251690,TGGT1_253290,TGGT1_256990,TGGT1_263870,TGGT1_270510,TGGT1_280600,TGGT1_288360,TGGT1_289300,TGGT1_292080,TGGT1_299810,TGGT1_300260,TGGT1_306960,	45.9	9.16	17.21	3.03789e-13	2.46503e-11	1.72552e-10
Biological Process	GO:0006520	cellular amino acid metabolic process	90	25	TGGT1_201380,TGGT1_202530,TGGT1_207640,TGGT1_215260,TGGT1_217460,TGGT1_219540,TGGT1_219850,TGGT1_230450,TGGT1_249180,TGGT1_249390,TGGT1_251690,TGGT1_253290,TGGT1_253430,TGGT1_256990,TGGT1_263870,TGGT1_270510,TGGT1_280600,TGGT1_288360,TGGT1_289300,TGGT1_292080,TGGT1_293180,TGGT1_299810,TGGT1_300260,TGGT1_306960,TGGT1_307040,	27.8	5.54	7.99	6.20588e-13	4.40617e-11	3.52494e-10
Biological Process	GO:0043604	amide biosynthetic process	245	37	TGGT1_202530,TGGT1_207640,TGGT1_217460,TGGT1_219540,TGGT1_219850,TGGT1_222860,TGGT1_226410,TGGT1_230450,TGGT1_249180,TGGT1_251500,TGGT1_251690,TGGT1_251810,TGGT1_253290,TGGT1_253430,TGGT1_256990,TGGT1_258740,TGGT1_259550,TGGT1_262040,TGGT1_263870,TGGT1_266640,TGGT1_270510,TGGT1_273460,TGGT1_280600,TGGT1_284560,TGGT1_288360,TGGT1_289300,TGGT1_289750,TGGT1_292080,TGGT1_294620,TGGT1_294670,TGGT1_299…	15.1	3.01	3.79	6.71719e-10	4.23929e-08	3.81536e-07
Biological Process	GO:0043603	cellular amide metabolic process	252	37	TGGT1_202530,TGGT1_207640,TGGT1_217460,TGGT1_219540,TGGT1_219850,TGGT1_222860,TGGT1_226410,TGGT1_230450,TGGT1_249180,TGGT1_251500,TGGT1_251690,TGGT1_251810,TGGT1_253290,TGGT1_253430,TGGT1_256990,TGGT1_258740,TGGT1_259550,TGGT1_262040,TGGT1_263870,TGGT1_266640,TGGT1_270510,TGGT1_273460,TGGT1_280600,TGGT1_284560,TGGT1_288360,TGGT1_289300,TGGT1_289750,TGGT1_292080,TGGT1_294620,TGGT1_294670,TGGT1_299…	14.7	2.93	3.66	1.51983e-09	8.63261e-08	8.63261e-07
Biological Process	GO:1901566	organonitrogen compound biosynthetic process	366	46	TGGT1_201380,TGGT1_202530,TGGT1_207640,TGGT1_208530,TGGT1_209160,TGGT1_215260,TGGT1_217460,TGGT1_219540,TGGT1_219850,TGGT1_222860,TGGT1_226410,TGGT1_230450,TGGT1_233140,TGGT1_234280,TGGT1_249180,TGGT1_251500,TGGT1_251690,TGGT1_251810,TGGT1_253290,TGGT1_253430,TGGT1_256990,TGGT1_258740,TGGT1_259550,TGGT1_262040,TGGT1_263870,TGGT1_266640,TGGT1_270510,TGGT1_273460,TGGT1_280600,TGGT1_284560,TGGT1_288…	12.6	2.5	3.12	2.35138e-09	1.21417e-07	1.33559e-06
Biological Process	GO:0006399	tRNA metabolic process	84	19	TGGT1_202530,TGGT1_207640,TGGT1_217460,TGGT1_218610,TGGT1_219540,TGGT1_219850,TGGT1_251690,TGGT1_253290,TGGT1_256990,TGGT1_263870,TGGT1_270510,TGGT1_280600,TGGT1_288360,TGGT1_289300,TGGT1_292080,TGGT1_299810,TGGT1_300260,TGGT1_306960,TGGT1_311430,	22.6	4.51	5.91	1.80212e-08	8.53006e-07	1.02361e-05
Biological Process	GO:0044271	cellular nitrogen compound biosynthetic process	382	45	TGGT1_202530,TGGT1_207640,TGGT1_208530,TGGT1_215260,TGGT1_216810,TGGT1_217460,TGGT1_219540,TGGT1_219850,TGGT1_222860,TGGT1_226410,TGGT1_230450,TGGT1_233140,TGGT1_234280,TGGT1_244880,TGGT1_249180,TGGT1_251500,TGGT1_251690,TGGT1_251810,TGGT1_253290,TGGT1_253430,TGGT1_256990,TGGT1_258740,TGGT1_259550,TGGT1_262040,TGGT1_263870,TGGT1_266640,TGGT1_270510,TGGT1_270865,TGGT1_273460,TGGT1_280600,TGGT1_284…	11.8	2.35	2.87	2.83487e-08	1.23862e-06	1.61021e-05
Biological Process	GO:0006412	translation	228	32	TGGT1_202530,TGGT1_207640,TGGT1_217460,TGGT1_219540,TGGT1_219850,TGGT1_222860,TGGT1_226410,TGGT1_251500,TGGT1_251690,TGGT1_251810,TGGT1_253290,TGGT1_256990,TGGT1_258740,TGGT1_262040,TGGT1_263870,TGGT1_270510,TGGT1_273460,TGGT1_280600,TGGT1_284560,TGGT1_288360,TGGT1_289300,TGGT1_289750,TGGT1_292080,TGGT1_294620,TGGT1_294670,TGGT1_299810,TGGT1_300140,TGGT1_300260,TGGT1_304710,TGGT1_306960,TGGT1_313…	14	2.8	3.4	6.66757e-08	2.70513e-06	3.78718e-05
Biological Process	GO:0043043	peptide biosynthetic process	230	32	TGGT1_202530,TGGT1_207640,TGGT1_217460,TGGT1_219540,TGGT1_219850,TGGT1_222860,TGGT1_226410,TGGT1_251500,TGGT1_251690,TGGT1_251810,TGGT1_253290,TGGT1_256990,TGGT1_258740,TGGT1_262040,TGGT1_263870,TGGT1_270510,TGGT1_273460,TGGT1_280600,TGGT1_284560,TGGT1_288360,TGGT1_289300,TGGT1_289750,TGGT1_292080,TGGT1_294620,TGGT1_294670,TGGT1_299810,TGGT1_300140,TGGT1_300260,TGGT1_304710,TGGT1_306960,TGGT1_313…	13.9	2.77	3.37	8.2314e-08	3.11696e-06	4.67543e-05
Biological Process	GO:0006518	peptide metabolic process	236	32	TGGT1_202530,TGGT1_207640,TGGT1_217460,TGGT1_219540,TGGT1_219850,TGGT1_222860,TGGT1_226410,TGGT1_251500,TGGT1_251690,TGGT1_251810,TGGT1_253290,TGGT1_256990,TGGT1_258740,TGGT1_262040,TGGT1_263870,TGGT1_270510,TGGT1_273460,TGGT1_280600,TGGT1_284560,TGGT1_288360,TGGT1_289300,TGGT1_289750,TGGT1_292080,TGGT1_294620,TGGT1_294670,TGGT1_299810,TGGT1_300140,TGGT1_300260,TGGT1_304710,TGGT1_306960,TGGT1_313…	13.6	2.7	3.26	1.52311e-07	5.19197e-06	8.65127e-05
Biological Process	GO:0034641	cellular nitrogen compound metabolic process	757	69	TGGT1_202530,TGGT1_205010,TGGT1_207640,TGGT1_208530,TGGT1_214210,TGGT1_215260,TGGT1_216810,TGGT1_217460,TGGT1_218610,TGGT1_219540,TGGT1_219850,TGGT1_222860,TGGT1_226410,TGGT1_226960,TGGT1_230450,TGGT1_231970,TGGT1_233140,TGGT1_234280,TGGT1_235170,TGGT1_236040,TGGT1_240710,TGGT1_244880,TGGT1_249180,TGGT1_251500,TGGT1_251690,TGGT1_251810,TGGT1_253290,TGGT1_253430,TGGT1_254940,TGGT1_256760,TGGT1_256…	9.1	1.82	2.25	1.55394e-07	5.19197e-06	8.82635e-05
Biological Process	GO:0006725	cellular aromatic compound metabolic process	560	55	TGGT1_201380,TGGT1_202530,TGGT1_205010,TGGT1_207640,TGGT1_208530,TGGT1_214210,TGGT1_215260,TGGT1_216810,TGGT1_217460,TGGT1_218610,TGGT1_219540,TGGT1_219850,TGGT1_226960,TGGT1_230450,TGGT1_231970,TGGT1_233140,TGGT1_234280,TGGT1_235170,TGGT1_236040,TGGT1_240710,TGGT1_244880,TGGT1_249180,TGGT1_251690,TGGT1_253290,TGGT1_254940,TGGT1_256760,TGGT1_256990,TGGT1_257350,TGGT1_259550,TGGT1_263870,TGGT1_266…	9.8	1.96	2.37	3.82251e-07	1.09751e-05	0.000217119
Biological Process	GO:1901360	organic cyclic compound metabolic process	575	56	TGGT1_201380,TGGT1_202530,TGGT1_205010,TGGT1_207640,TGGT1_208530,TGGT1_214210,TGGT1_215260,TGGT1_216810,TGGT1_217460,TGGT1_218610,TGGT1_219540,TGGT1_219850,TGGT1_226960,TGGT1_230450,TGGT1_231970,TGGT1_233140,TGGT1_234280,TGGT1_235170,TGGT1_236040,TGGT1_240710,TGGT1_244880,TGGT1_249180,TGGT1_251690,TGGT1_253290,TGGT1_254940,TGGT1_256760,TGGT1_256990,TGGT1_257350,TGGT1_259550,TGGT1_263870,TGGT1_266…	9.7	1.94	2.35	3.86176e-07	1.09751e-05	0.000219348
Biological Process	GO:0044249	cellular biosynthetic process	546	54	TGGT1_201380,TGGT1_202530,TGGT1_207640,TGGT1_208530,TGGT1_209160,TGGT1_215260,TGGT1_216810,TGGT1_217460,TGGT1_219540,TGGT1_219850,TGGT1_222860,TGGT1_226410,TGGT1_230450,TGGT1_233140,TGGT1_234280,TGGT1_235170,TGGT1_244880,TGGT1_249180,TGGT1_251500,TGGT1_251690,TGGT1_251810,TGGT1_253290,TGGT1_253430,TGGT1_256990,TGGT1_258740,TGGT1_259550,TGGT1_262040,TGGT1_262050,TGGT1_263870,TGGT1_266640,TGGT1_270…	9.9	1.97	2.38	3.99921e-07	1.09751e-05	0.000227155
Biological Process	GO:1901576	organic substance biosynthetic process	561	55	TGGT1_201380,TGGT1_202530,TGGT1_207640,TGGT1_208530,TGGT1_209160,TGGT1_215260,TGGT1_216810,TGGT1_217460,TGGT1_219540,TGGT1_219850,TGGT1_222860,TGGT1_226410,TGGT1_230450,TGGT1_233140,TGGT1_234280,TGGT1_235170,TGGT1_244880,TGGT1_249180,TGGT1_251500,TGGT1_251690,TGGT1_251810,TGGT1_253290,TGGT1_253430,TGGT1_256990,TGGT1_258740,TGGT1_259550,TGGT1_262040,TGGT1_262050,TGGT1_263870,TGGT1_266640,TGGT1_270…	9.8	1.95	2.36	4.05768e-07	1.09751e-05	0.000230476
Biological Process	GO:0006139	nucleobase-containing compound metabolic process	537	53	TGGT1_202530,TGGT1_205010,TGGT1_207640,TGGT1_208530,TGGT1_214210,TGGT1_215260,TGGT1_216810,TGGT1_217460,TGGT1_218610,TGGT1_219540,TGGT1_219850,TGGT1_226960,TGGT1_230450,TGGT1_231970,TGGT1_233140,TGGT1_234280,TGGT1_235170,TGGT1_236040,TGGT1_240710,TGGT1_244880,TGGT1_249180,TGGT1_251690,TGGT1_253290,TGGT1_254940,TGGT1_256760,TGGT1_256990,TGGT1_257350,TGGT1_263870,TGGT1_266640,TGGT1_268850,TGGT1_269…	9.9	1.97	2.37	5.6454e-07	1.45754e-05	0.000320659
Biological Process	GO:0046483	heterocycle metabolic process	570	55	TGGT1_202530,TGGT1_205010,TGGT1_207640,TGGT1_208530,TGGT1_214210,TGGT1_215260,TGGT1_216810,TGGT1_217460,TGGT1_218610,TGGT1_219540,TGGT1_219850,TGGT1_226960,TGGT1_230450,TGGT1_231970,TGGT1_233140,TGGT1_234280,TGGT1_235170,TGGT1_236040,TGGT1_240710,TGGT1_244880,TGGT1_249180,TGGT1_251690,TGGT1_253290,TGGT1_254940,TGGT1_256760,TGGT1_256990,TGGT1_257350,TGGT1_259550,TGGT1_263870,TGGT1_266640,TGGT1_268…	9.6	1.92	2.32	6.88239e-07	1.69965e-05	0.00039092
Biological Process	GO:0034660	ncRNA metabolic process	126	21	TGGT1_202530,TGGT1_207640,TGGT1_217460,TGGT1_218610,TGGT1_219540,TGGT1_219850,TGGT1_251690,TGGT1_253290,TGGT1_256990,TGGT1_263870,TGGT1_270510,TGGT1_280600,TGGT1_288360,TGGT1_288530,TGGT1_289300,TGGT1_292080,TGGT1_299810,TGGT1_300260,TGGT1_306960,TGGT1_311430,TGGT1_314810,	16.7	3.32	4.05	8.30018e-07	1.96438e-05	0.00047145
Biological Process	GO:0001732	formation of cytoplasmic translation initiation complex	9	6	TGGT1_222860,TGGT1_251500,TGGT1_262040,TGGT1_273460,TGGT1_294620,TGGT1_294670,	66.7	13.29	38.78	1.11146e-06	2.43516e-05	0.00063131
Biological Process	GO:0009987	cellular process	1947	134	TGGT1_201380,TGGT1_202530,TGGT1_204480,TGGT1_205010,TGGT1_205040,TGGT1_205440,TGGT1_206590,TGGT1_207640,TGGT1_208530,TGGT1_209160,TGGT1_209950,TGGT1_211680,TGGT1_214210,TGGT1_215260,TGGT1_216810,TGGT1_216900,TGGT1_217460,TGGT1_217600,TGGT1_217890,TGGT1_218610,TGGT1_219540,TGGT1_219850,TGGT1_221670,TGGT1_222860,TGGT1_226410,TGGT1_226960,TGGT1_229480,TGGT1_230450,TGGT1_231850,TGGT1_231970,TGGT1_232…	6.9	1.37	1.88	1.11469e-06	2.43516e-05	0.000633142
Biological Process	GO:0009058	biosynthetic process	584	55	TGGT1_201380,TGGT1_202530,TGGT1_207640,TGGT1_208530,TGGT1_209160,TGGT1_215260,TGGT1_216810,TGGT1_217460,TGGT1_219540,TGGT1_219850,TGGT1_222860,TGGT1_226410,TGGT1_230450,TGGT1_233140,TGGT1_234280,TGGT1_235170,TGGT1_244880,TGGT1_249180,TGGT1_251500,TGGT1_251690,TGGT1_251810,TGGT1_253290,TGGT1_253430,TGGT1_256990,TGGT1_258740,TGGT1_259550,TGGT1_262040,TGGT1_262050,TGGT1_263870,TGGT1_266640,TGGT1_270…	9.4	1.88	2.25	1.51751e-06	3.19238e-05	0.000861944
Biological Process	GO:0002183	cytoplasmic translational initiation	10	6	TGGT1_222860,TGGT1_251500,TGGT1_262040,TGGT1_273460,TGGT1_294620,TGGT1_294670,	60	11.96	29.08	2.66219e-06	5.40044e-05	0.00151212
Biological Process	GO:0008150	biological process	2480	159	TGGT1_201380,TGGT1_202530,TGGT1_204480,TGGT1_205010,TGGT1_205040,TGGT1_205380,TGGT1_205440,TGGT1_206590,TGGT1_207620,TGGT1_207640,TGGT1_208530,TGGT1_209160,TGGT1_209950,TGGT1_211680,TGGT1_214210,TGGT1_214350,TGGT1_215260,TGGT1_216810,TGGT1_216900,TGGT1_217460,TGGT1_217600,TGGT1_217890,TGGT1_218610,TGGT1_219540,TGGT1_219850,TGGT1_221670,TGGT1_222860,TGGT1_225310,TGGT1_226410,TGGT1_226960,TGGT1_229…	6.4	1.28	1.84	3.57804e-06	7.00803e-05	0.00203233
Biological Process	GO:0055086	nucleobase-containing small molecule metabolic process	86	16	TGGT1_208530,TGGT1_215260,TGGT1_216810,TGGT1_226960,TGGT1_230450,TGGT1_233140,TGGT1_234280,TGGT1_236040,TGGT1_249180,TGGT1_256760,TGGT1_266640,TGGT1_268850,TGGT1_270865,TGGT1_295350,TGGT1_297060,TGGT1_307040,	18.6	3.71	4.56	4.06643e-06	7.69911e-05	0.00230973
Biological Process	GO:0009117	nucleotide metabolic process	68	14	TGGT1_208530,TGGT1_216810,TGGT1_226960,TGGT1_230450,TGGT1_233140,TGGT1_234280,TGGT1_236040,TGGT1_249180,TGGT1_256760,TGGT1_266640,TGGT1_268850,TGGT1_270865,TGGT1_295350,TGGT1_297060,	20.6	4.1	5.14	4.79157e-06	8.77939e-05	0.00272161
Biological Process	GO:0002181	cytoplasmic translation	11	6	TGGT1_222860,TGGT1_251500,TGGT1_262040,TGGT1_273460,TGGT1_294620,TGGT1_294670,	54.5	10.87	23.26	5.61151e-06	9.96044e-05	0.00318734
Biological Process	GO:0006753	nucleoside phosphate metabolic process	70	14	TGGT1_208530,TGGT1_216810,TGGT1_226960,TGGT1_230450,TGGT1_233140,TGGT1_234280,TGGT1_236040,TGGT1_249180,TGGT1_256760,TGGT1_266640,TGGT1_268850,TGGT1_270865,TGGT1_295350,TGGT1_297060,	20	3.99	4.96	6.86502e-06	0.000115426	0.00389933
Biological Process	GO:1901564	organonitrogen compound metabolic process	919	74	TGGT1_201380,TGGT1_202530,TGGT1_205440,TGGT1_206590,TGGT1_207640,TGGT1_208530,TGGT1_209160,TGGT1_215260,TGGT1_217460,TGGT1_217600,TGGT1_219540,TGGT1_219850,TGGT1_222860,TGGT1_226410,TGGT1_226960,TGGT1_230450,TGGT1_231850,TGGT1_232340,TGGT1_233140,TGGT1_234280,TGGT1_236040,TGGT1_243710,TGGT1_249180,TGGT1_249390,TGGT1_251500,TGGT1_251690,TGGT1_251810,TGGT1_253290,TGGT1_253430,TGGT1_253440,TGGT1_254…	8.1	1.6	1.94	6.95591e-06	0.000115426	0.00395096
Biological Process	GO:0044238	primary metabolic process	1424	103	TGGT1_201380,TGGT1_202530,TGGT1_205010,TGGT1_205040,TGGT1_205380,TGGT1_205440,TGGT1_206590,TGGT1_207640,TGGT1_208530,TGGT1_209160,TGGT1_214210,TGGT1_215260,TGGT1_216810,TGGT1_217460,TGGT1_217600,TGGT1_218610,TGGT1_219540,TGGT1_219850,TGGT1_222860,TGGT1_226410,TGGT1_226960,TGGT1_230450,TGGT1_231850,TGGT1_231970,TGGT1_232340,TGGT1_232350,TGGT1_233140,TGGT1_234280,TGGT1_235170,TGGT1_236040,TGGT1_240…	7.2	1.44	1.82	7.1125e-06	0.000115426	0.0040399
Biological Process	GO:0044237	cellular metabolic process	1375	100	TGGT1_201380,TGGT1_202530,TGGT1_205010,TGGT1_205040,TGGT1_205440,TGGT1_206590,TGGT1_207640,TGGT1_208530,TGGT1_209160,TGGT1_214210,TGGT1_215260,TGGT1_216810,TGGT1_216900,TGGT1_217460,TGGT1_217600,TGGT1_218610,TGGT1_219540,TGGT1_219850,TGGT1_222860,TGGT1_226410,TGGT1_226960,TGGT1_230450,TGGT1_231850,TGGT1_231970,TGGT1_232250,TGGT1_232340,TGGT1_232350,TGGT1_233140,TGGT1_234280,TGGT1_235170,TGGT1_236…	7.3	1.45	1.82	8.45551e-06	0.000133409	0.00480273
Biological Process	GO:0016070	RNA metabolic process	322	34	TGGT1_202530,TGGT1_205010,TGGT1_207640,TGGT1_214210,TGGT1_217460,TGGT1_218610,TGGT1_219540,TGGT1_219850,TGGT1_231970,TGGT1_240710,TGGT1_244880,TGGT1_251690,TGGT1_253290,TGGT1_254940,TGGT1_256990,TGGT1_257350,TGGT1_263870,TGGT1_269180,TGGT1_270510,TGGT1_270770,TGGT1_275310,TGGT1_280600,TGGT1_288360,TGGT1_288530,TGGT1_289300,TGGT1_292080,TGGT1_299810,TGGT1_300260,TGGT1_306220,TGGT1_306660,TGGT1_306…	10.6	2.1	2.43	2.05078e-05	0.000314822	0.0116484
Biological Process	GO:0006807	nitrogen compound metabolic process	1318	95	TGGT1_201380,TGGT1_202530,TGGT1_205010,TGGT1_205440,TGGT1_206590,TGGT1_207640,TGGT1_208530,TGGT1_209160,TGGT1_214210,TGGT1_215260,TGGT1_216810,TGGT1_217460,TGGT1_217600,TGGT1_218610,TGGT1_219540,TGGT1_219850,TGGT1_222860,TGGT1_226410,TGGT1_226960,TGGT1_230450,TGGT1_231850,TGGT1_231970,TGGT1_232340,TGGT1_233140,TGGT1_234280,TGGT1_235170,TGGT1_236040,TGGT1_240710,TGGT1_243710,TGGT1_244880,TGGT1_249…	7.2	1.44	1.77	2.54464e-05	0.000380356	0.0144535
Biological Process	GO:0034645	cellular macromolecule biosynthetic process	385	38	TGGT1_202530,TGGT1_207640,TGGT1_209160,TGGT1_217460,TGGT1_219540,TGGT1_219850,TGGT1_222860,TGGT1_226410,TGGT1_235170,TGGT1_244880,TGGT1_251500,TGGT1_251690,TGGT1_251810,TGGT1_253290,TGGT1_256990,TGGT1_258740,TGGT1_262040,TGGT1_262050,TGGT1_263870,TGGT1_270510,TGGT1_273460,TGGT1_280600,TGGT1_284560,TGGT1_288360,TGGT1_288860,TGGT1_289300,TGGT1_289750,TGGT1_292080,TGGT1_294620,TGGT1_294670,TGGT1_299…	9.9	1.97	2.27	3.01816e-05	0.000439568	0.0171432
Biological Process	GO:0071704	organic substance metabolic process	1489	104	TGGT1_201380,TGGT1_202530,TGGT1_205010,TGGT1_205040,TGGT1_205380,TGGT1_205440,TGGT1_206590,TGGT1_207640,TGGT1_208530,TGGT1_209160,TGGT1_214210,TGGT1_215260,TGGT1_216810,TGGT1_217460,TGGT1_217600,TGGT1_218610,TGGT1_219540,TGGT1_219850,TGGT1_222860,TGGT1_226410,TGGT1_226960,TGGT1_230450,TGGT1_231850,TGGT1_231970,TGGT1_232340,TGGT1_232350,TGGT1_233140,TGGT1_234280,TGGT1_235170,TGGT1_236040,TGGT1_240…	7	1.39	1.73	3.28448e-05	0.000466396	0.0186558
Biological Process	GO:0009059	macromolecule biosynthetic process	387	38	TGGT1_202530,TGGT1_207640,TGGT1_209160,TGGT1_217460,TGGT1_219540,TGGT1_219850,TGGT1_222860,TGGT1_226410,TGGT1_235170,TGGT1_244880,TGGT1_251500,TGGT1_251690,TGGT1_251810,TGGT1_253290,TGGT1_256990,TGGT1_258740,TGGT1_262040,TGGT1_262050,TGGT1_263870,TGGT1_270510,TGGT1_273460,TGGT1_280600,TGGT1_284560,TGGT1_288360,TGGT1_288860,TGGT1_289300,TGGT1_289750,TGGT1_292080,TGGT1_294620,TGGT1_294670,TGGT1_299…	9.8	1.96	2.26	3.39305e-05	0.000470061	0.0192725
Biological Process	GO:0008152	metabolic process	1740	116	TGGT1_201380,TGGT1_202530,TGGT1_205010,TGGT1_205040,TGGT1_205380,TGGT1_205440,TGGT1_206590,TGGT1_207620,TGGT1_207640,TGGT1_208530,TGGT1_209160,TGGT1_211680,TGGT1_214210,TGGT1_215260,TGGT1_216810,TGGT1_216900,TGGT1_217460,TGGT1_217600,TGGT1_217890,TGGT1_218610,TGGT1_219540,TGGT1_219850,TGGT1_222860,TGGT1_226410,TGGT1_226960,TGGT1_229140,TGGT1_230420,TGGT1_230450,TGGT1_231850,TGGT1_231970,TGGT1_232…	6.7	1.33	1.67	7.46683e-05	0.0010098	0.0424116
Biological Process	GO:0010467	gene expression	493	44	TGGT1_202530,TGGT1_205010,TGGT1_207640,TGGT1_214210,TGGT1_217460,TGGT1_218610,TGGT1_219540,TGGT1_219850,TGGT1_222860,TGGT1_226410,TGGT1_231970,TGGT1_240710,TGGT1_244880,TGGT1_251500,TGGT1_251690,TGGT1_251810,TGGT1_253290,TGGT1_256990,TGGT1_258740,TGGT1_262040,TGGT1_263870,TGGT1_270510,TGGT1_270770,TGGT1_273460,TGGT1_275310,TGGT1_280600,TGGT1_284560,TGGT1_288360,TGGT1_288530,TGGT1_289300,TGGT1_289…	8.9	1.78	2.04	8.0498e-05	0.00106332	0.0457229
Biological Process	GO:0005975	carbohydrate metabolic process	89	14	TGGT1_205380,TGGT1_226960,TGGT1_232350,TGGT1_236040,TGGT1_256760,TGGT1_262050,TGGT1_268850,TGGT1_278830,TGGT1_289650,TGGT1_294200,TGGT1_297060,TGGT1_297720,TGGT1_301440,TGGT1_310670,	15.7	3.14	3.69	0.000115058	0.00148529	0.0653528
Biological Process	GO:1901135	carbohydrate derivative metabolic process	127	17	TGGT1_205040,TGGT1_226960,TGGT1_230450,TGGT1_233140,TGGT1_234280,TGGT1_236040,TGGT1_249180,TGGT1_256760,TGGT1_262050,TGGT1_266640,TGGT1_268850,TGGT1_278830,TGGT1_294200,TGGT1_295350,TGGT1_297060,TGGT1_301440,TGGT1_307040,	13.4	2.67	3.07	0.000172308	0.00217491	0.0978709
Biological Process	GO:0006163	purine nucleotide metabolic process	42	9	TGGT1_226960,TGGT1_230450,TGGT1_234280,TGGT1_236040,TGGT1_256760,TGGT1_266640,TGGT1_268850,TGGT1_295350,TGGT1_297060,	21.4	4.27	5.32	0.00018072	0.0022315	0.102649
Biological Process	GO:0009150	purine ribonucleotide metabolic process	43	9	TGGT1_226960,TGGT1_230450,TGGT1_234280,TGGT1_236040,TGGT1_256760,TGGT1_266640,TGGT1_268850,TGGT1_295350,TGGT1_297060,	20.9	4.17	5.16	0.000218707	0.00253522	0.124226
Biological Process	GO:0019693	ribose phosphate metabolic process	43	9	TGGT1_226960,TGGT1_230450,TGGT1_234280,TGGT1_236040,TGGT1_256760,TGGT1_266640,TGGT1_268850,TGGT1_295350,TGGT1_297060,	20.9	4.17	5.16	0.000218707	0.00253522	0.124226
Biological Process	GO:0009259	ribonucleotide metabolic process	43	9	TGGT1_226960,TGGT1_230450,TGGT1_234280,TGGT1_236040,TGGT1_256760,TGGT1_266640,TGGT1_268850,TGGT1_295350,TGGT1_297060,	20.9	4.17	5.16	0.000218707	0.00253522	0.124226
Biological Process	GO:0019637	organophosphate metabolic process	142	18	TGGT1_205040,TGGT1_208530,TGGT1_216810,TGGT1_226960,TGGT1_230450,TGGT1_233140,TGGT1_234280,TGGT1_236040,TGGT1_249180,TGGT1_256760,TGGT1_266640,TGGT1_268850,TGGT1_270865,TGGT1_278830,TGGT1_293480,TGGT1_294200,TGGT1_295350,TGGT1_297060,	12.7	2.53	2.89	0.000224386	0.00254903	0.127451
Biological Process	GO:0072521	purine-containing compound metabolic process	44	9	TGGT1_226960,TGGT1_230450,TGGT1_234280,TGGT1_236040,TGGT1_256760,TGGT1_266640,TGGT1_268850,TGGT1_295350,TGGT1_297060,	20.5	4.08	5.01	0.000263101	0.00293022	0.149441
Biological Process	GO:0071826	ribonucleoprotein complex subunit organization	27	7	TGGT1_205010,TGGT1_222860,TGGT1_251500,TGGT1_262040,TGGT1_273460,TGGT1_294620,TGGT1_294670,	25.9	5.17	6.79	0.000274863	0.0029457	0.156122
Biological Process	GO:0022618	ribonucleoprotein complex assembly	27	7	TGGT1_205010,TGGT1_222860,TGGT1_251500,TGGT1_262040,TGGT1_273460,TGGT1_294620,TGGT1_294670,	25.9	5.17	6.79	0.000274863	0.0029457	0.156122
Biological Process	GO:0044267	cellular protein metabolic process	637	51	TGGT1_202530,TGGT1_205440,TGGT1_206590,TGGT1_207640,TGGT1_209160,TGGT1_217460,TGGT1_217600,TGGT1_219540,TGGT1_219850,TGGT1_222860,TGGT1_226410,TGGT1_231850,TGGT1_232340,TGGT1_243710,TGGT1_251500,TGGT1_251690,TGGT1_251810,TGGT1_253290,TGGT1_253440,TGGT1_256990,TGGT1_258740,TGGT1_262040,TGGT1_262050,TGGT1_263070,TGGT1_263870,TGGT1_265330,TGGT1_270510,TGGT1_270530,TGGT1_272910,TGGT1_273460,TGGT1_280…	8	1.6	1.82	0.000335401	0.00352793	0.190508
Biological Process	GO:0006413	translational initiation	29	7	TGGT1_222860,TGGT1_251500,TGGT1_258740,TGGT1_262040,TGGT1_273460,TGGT1_294620,TGGT1_294670,	24.1	4.81	6.17	0.000443183	0.00457687	0.251728
Biological Process	GO:0046939	nucleotide phosphorylation	22	6	TGGT1_226960,TGGT1_236040,TGGT1_256760,TGGT1_268850,TGGT1_295350,TGGT1_297060,	27.3	5.44	7.25	0.000567364	0.00565374	0.322263
Biological Process	GO:0006165	nucleoside diphosphate phosphorylation	22	6	TGGT1_226960,TGGT1_236040,TGGT1_256760,TGGT1_268850,TGGT1_295350,TGGT1_297060,	27.3	5.44	7.25	0.000567364	0.00565374	0.322263
Biological Process	GO:0034248	regulation of cellular amide metabolic process	9	4	TGGT1_231480,TGGT1_251810,TGGT1_262040,TGGT1_291140,	44.4	8.86	15.38	0.000638082	0.00614289	0.362431
Biological Process	GO:0006417	regulation of translation	9	4	TGGT1_231480,TGGT1_251810,TGGT1_262040,TGGT1_291140,	44.4	8.86	15.38	0.000638082	0.00614289	0.362431
Biological Process	GO:0090304	nucleic acid metabolic process	434	37	TGGT1_202530,TGGT1_205010,TGGT1_207640,TGGT1_214210,TGGT1_217460,TGGT1_218610,TGGT1_219540,TGGT1_219850,TGGT1_231970,TGGT1_235170,TGGT1_240710,TGGT1_244880,TGGT1_251690,TGGT1_253290,TGGT1_254940,TGGT1_256990,TGGT1_257350,TGGT1_263870,TGGT1_269180,TGGT1_270510,TGGT1_270770,TGGT1_275310,TGGT1_280600,TGGT1_288360,TGGT1_288530,TGGT1_288860,TGGT1_289300,TGGT1_290640,TGGT1_292080,TGGT1_299810,TGGT1_300…	8.5	1.7	1.9	0.00078774	0.00745727	0.447436
Biological Process	GO:0009165	nucleotide biosynthetic process	41	8	TGGT1_208530,TGGT1_230450,TGGT1_233140,TGGT1_234280,TGGT1_249180,TGGT1_266640,TGGT1_270865,TGGT1_295350,	19.5	3.89	4.71	0.000808797	0.00753109	0.459397
Biological Process	GO:0009132	nucleoside diphosphate metabolic process	24	6	TGGT1_226960,TGGT1_236040,TGGT1_256760,TGGT1_268850,TGGT1_295350,TGGT1_297060,	25	4.98	6.44	0.000940388	0.00861517	0.534141
Biological Process	GO:0022613	ribonucleoprotein complex biogenesis	85	12	TGGT1_205010,TGGT1_218610,TGGT1_222860,TGGT1_251500,TGGT1_261570,TGGT1_262040,TGGT1_273460,TGGT1_288530,TGGT1_294620,TGGT1_294670,TGGT1_311430,TGGT1_314810,	14.1	2.81	3.22	0.000971449	0.00875846	0.551783
Biological Process	GO:0010608	posttranscriptional regulation of gene expression	10	4	TGGT1_231480,TGGT1_251810,TGGT1_262040,TGGT1_291140,	40	7.97	12.81	0.00102178	0.00906826	0.580368
Biological Process	GO:1901293	nucleoside phosphate biosynthetic process	43	8	TGGT1_208530,TGGT1_230450,TGGT1_233140,TGGT1_234280,TGGT1_249180,TGGT1_266640,TGGT1_270865,TGGT1_295350,	18.6	3.71	4.44	0.00112524	0.00983283	0.639134
Biological Process	GO:0051246	regulation of protein metabolic process	25	6	TGGT1_231480,TGGT1_242070,TGGT1_251810,TGGT1_262040,TGGT1_291140,TGGT1_313410,	24	4.78	6.1	0.00118613	0.0102079	0.673722
Biological Process	GO:0006457	protein folding	55	9	TGGT1_205440,TGGT1_243710,TGGT1_244560,TGGT1_258390,TGGT1_272910,TGGT1_283850,TGGT1_287500,TGGT1_288380,TGGT1_311240,	16.4	3.26	3.81	0.00145563	0.0123402	0.826795
Biological Process	GO:0034622	cellular protein-containing complex assembly	66	10	TGGT1_205010,TGGT1_222860,TGGT1_244110,TGGT1_251500,TGGT1_262040,TGGT1_267510,TGGT1_273460,TGGT1_288630,TGGT1_294620,TGGT1_294670,	15.2	3.02	3.48	0.00147809	0.0123464	0.839558
Biological Process	GO:0009123	nucleoside monophosphate metabolic process	11	4	TGGT1_230450,TGGT1_233140,TGGT1_234280,TGGT1_249180,	36.4	7.25	10.98	0.0015428	0.0125187	0.87631
Biological Process	GO:0009124	nucleoside monophosphate biosynthetic process	11	4	TGGT1_230450,TGGT1_233140,TGGT1_234280,TGGT1_249180,	36.4	7.25	10.98	0.0015428	0.0125187	0.87631
Biological Process	GO:0043933	protein-containing complex subunit organization	79	11	TGGT1_205010,TGGT1_222860,TGGT1_244110,TGGT1_251500,TGGT1_262040,TGGT1_267510,TGGT1_273460,TGGT1_288630,TGGT1_294620,TGGT1_294670,TGGT1_304710,	13.9	2.78	3.16	0.00176323	0.0141058	1
Biological Process	GO:0006096	glycolytic process	19	5	TGGT1_226960,TGGT1_236040,TGGT1_256760,TGGT1_268850,TGGT1_297060,	26.3	5.24	6.88	0.0019874	0.0146603	1
Biological Process	GO:0006757	ATP generation from ADP	19	5	TGGT1_226960,TGGT1_236040,TGGT1_256760,TGGT1_268850,TGGT1_297060,	26.3	5.24	6.88	0.0019874	0.0146603	1
Biological Process	GO:0009185	ribonucleoside diphosphate metabolic process	19	5	TGGT1_226960,TGGT1_236040,TGGT1_256760,TGGT1_268850,TGGT1_297060,	26.3	5.24	6.88	0.0019874	0.0146603	1
Biological Process	GO:0009179	purine ribonucleoside diphosphate metabolic process	19	5	TGGT1_226960,TGGT1_236040,TGGT1_256760,TGGT1_268850,TGGT1_297060,	26.3	5.24	6.88	0.0019874	0.0146603	1
Biological Process	GO:0009135	purine nucleoside diphosphate metabolic process	19	5	TGGT1_226960,TGGT1_236040,TGGT1_256760,TGGT1_268850,TGGT1_297060,	26.3	5.24	6.88	0.0019874	0.0146603	1
Biological Process	GO:0046031	ADP metabolic process	19	5	TGGT1_226960,TGGT1_236040,TGGT1_256760,TGGT1_268850,TGGT1_297060,	26.3	5.24	6.88	0.0019874	0.0146603	1
Biological Process	GO:0065003	protein-containing complex assembly	70	10	TGGT1_205010,TGGT1_222860,TGGT1_244110,TGGT1_251500,TGGT1_262040,TGGT1_267510,TGGT1_273460,TGGT1_288630,TGGT1_294620,TGGT1_294670,	14.3	2.85	3.25	0.00232997	0.0169669	1
Biological Process	GO:0009176	pyrimidine deoxyribonucleoside monophosphate metabolic process	2	2	TGGT1_233140,TGGT1_249180,	100	19.93	inf	0.00250764	0.01737	1
Biological Process	GO:0009162	deoxyribonucleoside monophosphate metabolic process	2	2	TGGT1_233140,TGGT1_249180,	100	19.93	inf	0.00250764	0.01737	1
Biological Process	GO:0009157	deoxyribonucleoside monophosphate biosynthetic process	2	2	TGGT1_233140,TGGT1_249180,	100	19.93	inf	0.00250764	0.01737	1
Biological Process	GO:0009177	pyrimidine deoxyribonucleoside monophosphate biosynthetic process	2	2	TGGT1_233140,TGGT1_249180,	100	19.93	inf	0.00250764	0.01737	1
Biological Process	GO:0019538	protein metabolic process	764	55	TGGT1_202530,TGGT1_205440,TGGT1_206590,TGGT1_207640,TGGT1_209160,TGGT1_217460,TGGT1_217600,TGGT1_219540,TGGT1_219850,TGGT1_222860,TGGT1_226410,TGGT1_231850,TGGT1_232340,TGGT1_243710,TGGT1_251500,TGGT1_251690,TGGT1_251810,TGGT1_253290,TGGT1_253440,TGGT1_254690,TGGT1_256990,TGGT1_257990,TGGT1_258740,TGGT1_262040,TGGT1_262050,TGGT1_263070,TGGT1_263870,TGGT1_265330,TGGT1_270510,TGGT1_270530,TGGT1_272…	7.2	1.43	1.6	0.00255719	0.0174998	1
Biological Process	GO:0044085	cellular component biogenesis	150	16	TGGT1_205010,TGGT1_216900,TGGT1_218610,TGGT1_222860,TGGT1_244110,TGGT1_251500,TGGT1_261570,TGGT1_262040,TGGT1_267510,TGGT1_273460,TGGT1_288530,TGGT1_288630,TGGT1_294620,TGGT1_294670,TGGT1_311430,TGGT1_314810,	10.7	2.13	2.35	0.00319762	0.0214039	1
Biological Process	GO:0016052	carbohydrate catabolic process	21	5	TGGT1_226960,TGGT1_236040,TGGT1_256760,TGGT1_268850,TGGT1_297060,	23.8	4.75	6.02	0.00320305	0.0214039	1
Biological Process	GO:0032787	monocarboxylic acid metabolic process	52	8	TGGT1_226960,TGGT1_230450,TGGT1_236040,TGGT1_253430,TGGT1_256760,TGGT1_266640,TGGT1_268850,TGGT1_297060,	15.4	3.07	3.52	0.00395355	0.025973	1
Biological Process	GO:0032268	regulation of cellular protein metabolic process	22	5	TGGT1_231480,TGGT1_242070,TGGT1_251810,TGGT1_262040,TGGT1_291140,	22.7	4.53	5.66	0.00397825	0.025973	1
Biological Process	GO:0045454	cell redox homeostasis	42	7	TGGT1_204480,TGGT1_209950,TGGT1_211680,TGGT1_217890,TGGT1_238040A,TGGT1_249270,TGGT1_309210,	16.7	3.32	3.87	0.00438687	0.0283153	1
Biological Process	GO:0006090	pyruvate metabolic process	23	5	TGGT1_226960,TGGT1_236040,TGGT1_256760,TGGT1_268850,TGGT1_297060,	21.7	4.33	5.35	0.00487894	0.0311375	1
Biological Process	GO:0006091	generation of precursor metabolites and energy	54	8	TGGT1_226960,TGGT1_236040,TGGT1_256760,TGGT1_268850,TGGT1_278830,TGGT1_294200,TGGT1_297060,TGGT1_309752,	14.8	2.95	3.37	0.00501387	0.0316431	1
Biological Process	GO:0031325	positive regulation of cellular metabolic process	8	3	TGGT1_231480,TGGT1_251810,TGGT1_308890,	37.5	7.47	11.49	0.00578978	0.0357456	1
Biological Process	GO:0009893	positive regulation of metabolic process	8	3	TGGT1_231480,TGGT1_251810,TGGT1_308890,	37.5	7.47	11.49	0.00578978	0.0357456	1
Biological Process	GO:0022607	cellular component assembly	94	11	TGGT1_205010,TGGT1_216900,TGGT1_222860,TGGT1_244110,TGGT1_251500,TGGT1_262040,TGGT1_267510,TGGT1_273460,TGGT1_288630,TGGT1_294620,TGGT1_294670,	11.7	2.33	2.58	0.0069393	0.0379004	1
Biological Process	GO:0034404	nucleobase-containing small molecule biosynthetic process	16	4	TGGT1_216810,TGGT1_230450,TGGT1_233140,TGGT1_295350,	25	4.98	6.4	0.00697605	0.0379004	1
Biological Process	GO:0008652	cellular amino acid biosynthetic process	25	5	TGGT1_201380,TGGT1_230450,TGGT1_249180,TGGT1_253430,TGGT1_307040,	20	3.99	4.81	0.00709772	0.0379004	1
Biological Process	GO:0009394	2'-deoxyribonucleotide metabolic process	3	2	TGGT1_233140,TGGT1_249180,	66.7	13.29	38.16	0.00727324	0.0379004	1
Biological Process	GO:0009130	pyrimidine nucleoside monophosphate biosynthetic process	3	2	TGGT1_233140,TGGT1_249180,	66.7	13.29	38.16	0.00727324	0.0379004	1
Biological Process	GO:0009219	pyrimidine deoxyribonucleotide metabolic process	3	2	TGGT1_233140,TGGT1_249180,	66.7	13.29	38.16	0.00727324	0.0379004	1
Biological Process	GO:0009221	pyrimidine deoxyribonucleotide biosynthetic process	3	2	TGGT1_233140,TGGT1_249180,	66.7	13.29	38.16	0.00727324	0.0379004	1
Biological Process	GO:0009265	2'-deoxyribonucleotide biosynthetic process	3	2	TGGT1_233140,TGGT1_249180,	66.7	13.29	38.16	0.00727324	0.0379004	1
Biological Process	GO:0009129	pyrimidine nucleoside monophosphate metabolic process	3	2	TGGT1_233140,TGGT1_249180,	66.7	13.29	38.16	0.00727324	0.0379004	1
Biological Process	GO:0009073	aromatic amino acid family biosynthetic process	3	2	TGGT1_201380,TGGT1_307040,	66.7	13.29	38.16	0.00727324	0.0379004	1
Biological Process	GO:0019692	deoxyribose phosphate metabolic process	3	2	TGGT1_233140,TGGT1_249180,	66.7	13.29	38.16	0.00727324	0.0379004	1
Biological Process	GO:0006529	asparagine biosynthetic process	3	2	TGGT1_230450,TGGT1_253430,	66.7	13.29	38.16	0.00727324	0.0379004	1
Biological Process	GO:0006528	asparagine metabolic process	3	2	TGGT1_230450,TGGT1_253430,	66.7	13.29	38.16	0.00727324	0.0379004	1
Biological Process	GO:0016458	gene silencing	3	2	TGGT1_238050,TGGT1_316900,	66.7	13.29	38.16	0.00727324	0.0379004	1
Biological Process	GO:0006334	nucleosome assembly	3	2	TGGT1_244110,TGGT1_288630,	66.7	13.29	38.16	0.00727324	0.0379004	1
Biological Process	GO:0046385	deoxyribose phosphate biosynthetic process	3	2	TGGT1_233140,TGGT1_249180,	66.7	13.29	38.16	0.00727324	0.0379004	1
Biological Process	GO:0031497	chromatin assembly	3	2	TGGT1_244110,TGGT1_288630,	66.7	13.29	38.16	0.00727324	0.0379004	1
Biological Process	GO:0019725	cellular homeostasis	46	7	TGGT1_204480,TGGT1_209950,TGGT1_211680,TGGT1_217890,TGGT1_238040A,TGGT1_249270,TGGT1_309210,	15.2	3.03	3.47	0.00733987	0.0379004	1
Biological Process	GO:0048522	positive regulation of cellular process	9	3	TGGT1_231480,TGGT1_251810,TGGT1_308890,	33.3	6.64	9.57	0.00836563	0.0428079	1
Biological Process	GO:0072528	pyrimidine-containing compound biosynthetic process	17	4	TGGT1_215260,TGGT1_233140,TGGT1_249180,TGGT1_295350,	23.5	4.69	5.9	0.00876911	0.0444719	1
Biological Process	GO:0044260	cellular macromolecule metabolic process	867	58	TGGT1_202530,TGGT1_205440,TGGT1_206590,TGGT1_207640,TGGT1_209160,TGGT1_217460,TGGT1_217600,TGGT1_219540,TGGT1_219850,TGGT1_222860,TGGT1_226410,TGGT1_231850,TGGT1_232340,TGGT1_235170,TGGT1_243710,TGGT1_244880,TGGT1_251500,TGGT1_251690,TGGT1_251810,TGGT1_253290,TGGT1_253440,TGGT1_254940,TGGT1_256990,TGGT1_257350,TGGT1_258740,TGGT1_262040,TGGT1_262050,TGGT1_263070,TGGT1_263870,TGGT1_265330,TGGT1_269…	6.7	1.33	1.47	0.00983981	0.0494603	1
Biological Process	GO:0006793	phosphorus metabolic process	356	28	TGGT1_205040,TGGT1_206590,TGGT1_208530,TGGT1_216810,TGGT1_217600,TGGT1_226960,TGGT1_230450,TGGT1_231850,TGGT1_232340,TGGT1_233140,TGGT1_234280,TGGT1_236040,TGGT1_249180,TGGT1_253440,TGGT1_256760,TGGT1_262050,TGGT1_263070,TGGT1_265330,TGGT1_266640,TGGT1_268850,TGGT1_270865,TGGT1_278830,TGGT1_293480,TGGT1_294200,TGGT1_295350,TGGT1_297060,TGGT1_301440,TGGT1_305860,	7.9	1.57	1.7	0.0106401	0.052553	1
Biological Process	GO:0006796	phosphate-containing compound metabolic process	356	28	TGGT1_205040,TGGT1_206590,TGGT1_208530,TGGT1_216810,TGGT1_217600,TGGT1_226960,TGGT1_230450,TGGT1_231850,TGGT1_232340,TGGT1_233140,TGGT1_234280,TGGT1_236040,TGGT1_249180,TGGT1_253440,TGGT1_256760,TGGT1_262050,TGGT1_263070,TGGT1_265330,TGGT1_266640,TGGT1_268850,TGGT1_270865,TGGT1_278830,TGGT1_293480,TGGT1_294200,TGGT1_295350,TGGT1_297060,TGGT1_301440,TGGT1_305860,	7.9	1.57	1.7	0.0106401	0.052553	1
Biological Process	GO:0072527	pyrimidine-containing compound metabolic process	18	4	TGGT1_215260,TGGT1_233140,TGGT1_249180,TGGT1_295350,	22.2	4.43	5.48	0.0108386	0.0530715	1
Biological Process	GO:0044283	small molecule biosynthetic process	87	10	TGGT1_201380,TGGT1_216810,TGGT1_230450,TGGT1_233140,TGGT1_249180,TGGT1_253430,TGGT1_259550,TGGT1_289650,TGGT1_295350,TGGT1_307040,	11.5	2.29	2.52	0.011145	0.0541054	1
Biological Process	GO:0048518	positive regulation of biological process	10	3	TGGT1_231480,TGGT1_251810,TGGT1_308890,	30	5.98	8.2	0.011513	0.0549528	1
Biological Process	GO:0006006	glucose metabolic process	10	3	TGGT1_278830,TGGT1_289650,TGGT1_294200,	30	5.98	8.2	0.011513	0.0549528	1
Biological Process	GO:0043170	macromolecule metabolic process	1169	74	TGGT1_202530,TGGT1_205010,TGGT1_205440,TGGT1_206590,TGGT1_207640,TGGT1_209160,TGGT1_214210,TGGT1_217460,TGGT1_217600,TGGT1_218610,TGGT1_219540,TGGT1_219850,TGGT1_222860,TGGT1_226410,TGGT1_231850,TGGT1_231970,TGGT1_232340,TGGT1_235170,TGGT1_240710,TGGT1_243710,TGGT1_244880,TGGT1_251500,TGGT1_251690,TGGT1_251810,TGGT1_253290,TGGT1_253440,TGGT1_254690,TGGT1_254940,TGGT1_256990,TGGT1_257350,TGGT1_257…	6.3	1.26	1.4	0.0127023	0.0601241	1
Biological Process	GO:0042592	homeostatic process	51	7	TGGT1_204480,TGGT1_209950,TGGT1_211680,TGGT1_217890,TGGT1_238040A,TGGT1_249270,TGGT1_309210,	13.7	2.74	3.07	0.0128408	0.0602773	1
Biological Process	GO:0009263	deoxyribonucleotide biosynthetic process	4	2	TGGT1_233140,TGGT1_249180,	50	9.97	19.08	0.0140657	0.0639145	1
Biological Process	GO:0009072	aromatic amino acid family metabolic process	4	2	TGGT1_201380,TGGT1_307040,	50	9.97	19.08	0.0140657	0.0639145	1
Biological Process	GO:0034728	nucleosome organization	4	2	TGGT1_244110,TGGT1_288630,	50	9.97	19.08	0.0140657	0.0639145	1
Biological Process	GO:0006333	chromatin assembly or disassembly	4	2	TGGT1_244110,TGGT1_288630,	50	9.97	19.08	0.0140657	0.0639145	1
Biological Process	GO:0006221	pyrimidine nucleotide biosynthetic process	11	3	TGGT1_233140,TGGT1_249180,TGGT1_295350,	27.3	5.44	7.17	0.0152518	0.0682129	1
Biological Process	GO:0006220	pyrimidine nucleotide metabolic process	11	3	TGGT1_233140,TGGT1_249180,TGGT1_295350,	27.3	5.44	7.17	0.0152518	0.0682129	1
Biological Process	GO:1901362	organic cyclic compound biosynthetic process	165	15	TGGT1_201380,TGGT1_208530,TGGT1_215260,TGGT1_216810,TGGT1_230450,TGGT1_233140,TGGT1_234280,TGGT1_244880,TGGT1_249180,TGGT1_259550,TGGT1_266640,TGGT1_270865,TGGT1_293480,TGGT1_295350,TGGT1_307040,	9.1	1.81	1.95	0.0177342	0.0786957	1
Biological Process	GO:0050789	regulation of biological process	292	23	TGGT1_204480,TGGT1_209950,TGGT1_211680,TGGT1_217890,TGGT1_229480,TGGT1_231480,TGGT1_238040A,TGGT1_238050,TGGT1_242070,TGGT1_248880,TGGT1_249240,TGGT1_249270,TGGT1_251810,TGGT1_257990,TGGT1_262040,TGGT1_270865,TGGT1_289680,TGGT1_291140,TGGT1_308890,TGGT1_309210,TGGT1_313410,TGGT1_316900,TGGT1_320600,	7.9	1.57	1.68	0.0196047	0.0863213	1
Biological Process	GO:0046034	ATP metabolic process	32	5	TGGT1_226960,TGGT1_236040,TGGT1_256760,TGGT1_268850,TGGT1_297060,	15.6	3.11	3.56	0.0202319	0.0883979	1
Biological Process	GO:0065007	biological regulation	328	25	TGGT1_204480,TGGT1_209950,TGGT1_211680,TGGT1_217890,TGGT1_225310,TGGT1_229480,TGGT1_231480,TGGT1_238040A,TGGT1_238050,TGGT1_242070,TGGT1_248880,TGGT1_249240,TGGT1_249270,TGGT1_251810,TGGT1_257990,TGGT1_262040,TGGT1_270865,TGGT1_275350,TGGT1_289680,TGGT1_291140,TGGT1_308890,TGGT1_309210,TGGT1_313410,TGGT1_316900,TGGT1_320600,	7.6	1.52	1.63	0.0221318	0.0900506	1
Biological Process	GO:0009152	purine ribonucleotide biosynthetic process	22	4	TGGT1_230450,TGGT1_234280,TGGT1_266640,TGGT1_295350,	18.2	3.62	4.26	0.0221446	0.0900506	1
Biological Process	GO:0006164	purine nucleotide biosynthetic process	22	4	TGGT1_230450,TGGT1_234280,TGGT1_266640,TGGT1_295350,	18.2	3.62	4.26	0.0221446	0.0900506	1
Biological Process	GO:0055114	oxidation-reduction process	170	15	TGGT1_207620,TGGT1_211680,TGGT1_217890,TGGT1_232250,TGGT1_232350,TGGT1_249180,TGGT1_249390,TGGT1_266760,TGGT1_278830,TGGT1_290200,TGGT1_293180,TGGT1_294200,TGGT1_307040,TGGT1_309210,TGGT1_309752,	8.8	1.76	1.89	0.0226519	0.0900506	1
Biological Process	GO:1901070	guanosine-containing compound biosynthetic process	5	2	TGGT1_230450,TGGT1_295350,	40	7.97	12.72	0.0226712	0.0900506	1
Biological Process	GO:1901068	guanosine-containing compound metabolic process	5	2	TGGT1_230450,TGGT1_295350,	40	7.97	12.72	0.0226712	0.0900506	1
Biological Process	GO:0065004	protein-DNA complex assembly	5	2	TGGT1_244110,TGGT1_288630,	40	7.97	12.72	0.0226712	0.0900506	1
Biological Process	GO:0010628	positive regulation of gene expression	5	2	TGGT1_251810,TGGT1_308890,	40	7.97	12.72	0.0226712	0.0900506	1
Biological Process	GO:0009166	nucleotide catabolic process	5	2	TGGT1_216810,TGGT1_233140,	40	7.97	12.72	0.0226712	0.0900506	1
Biological Process	GO:0009891	positive regulation of biosynthetic process	5	2	TGGT1_251810,TGGT1_308890,	40	7.97	12.72	0.0226712	0.0900506	1
Biological Process	GO:0009147	pyrimidine nucleoside triphosphate metabolic process	5	2	TGGT1_233140,TGGT1_295350,	40	7.97	12.72	0.0226712	0.0900506	1
Biological Process	GO:0031328	positive regulation of cellular biosynthetic process	5	2	TGGT1_251810,TGGT1_308890,	40	7.97	12.72	0.0226712	0.0900506	1
Biological Process	GO:0010557	positive regulation of macromolecule biosynthetic process	5	2	TGGT1_251810,TGGT1_308890,	40	7.97	12.72	0.0226712	0.0900506	1
Biological Process	GO:0019318	hexose metabolic process	13	3	TGGT1_278830,TGGT1_289650,TGGT1_294200,	23.1	4.6	5.74	0.0245468	0.0968236	1
Biological Process	GO:0090407	organophosphate biosynthetic process	85	9	TGGT1_208530,TGGT1_230450,TGGT1_233140,TGGT1_234280,TGGT1_249180,TGGT1_266640,TGGT1_270865,TGGT1_293480,TGGT1_295350,	10.6	2.11	2.29	0.0255966	0.100268	1
Biological Process	GO:0046390	ribose phosphate biosynthetic process	24	4	TGGT1_230450,TGGT1_234280,TGGT1_266640,TGGT1_295350,	16.7	3.32	3.83	0.0297523	0.114184	1
Biological Process	GO:0072522	purine-containing compound biosynthetic process	24	4	TGGT1_230450,TGGT1_234280,TGGT1_266640,TGGT1_295350,	16.7	3.32	3.83	0.0297523	0.114184	1
Biological Process	GO:0009260	ribonucleotide biosynthetic process	24	4	TGGT1_230450,TGGT1_234280,TGGT1_266640,TGGT1_295350,	16.7	3.32	3.83	0.0297523	0.114184	1
Biological Process	GO:0005996	monosaccharide metabolic process	14	3	TGGT1_278830,TGGT1_289650,TGGT1_294200,	21.4	4.27	5.21	0.0301087	0.114777	1
Biological Process	GO:0009396	folic acid-containing compound biosynthetic process	6	2	TGGT1_249180,TGGT1_259550,	33.3	6.64	9.53	0.0328922	0.12211	1
Biological Process	GO:1901292	nucleoside phosphate catabolic process	6	2	TGGT1_216810,TGGT1_233140,	33.3	6.64	9.53	0.0328922	0.12211	1
Biological Process	GO:0009262	deoxyribonucleotide metabolic process	6	2	TGGT1_233140,TGGT1_249180,	33.3	6.64	9.53	0.0328922	0.12211	1
Biological Process	GO:0071824	protein-DNA complex subunit organization	6	2	TGGT1_244110,TGGT1_288630,	33.3	6.64	9.53	0.0328922	0.12211	1
Biological Process	GO:0019438	aromatic compound biosynthetic process	148	13	TGGT1_201380,TGGT1_208530,TGGT1_216810,TGGT1_230450,TGGT1_233140,TGGT1_234280,TGGT1_244880,TGGT1_249180,TGGT1_259550,TGGT1_266640,TGGT1_270865,TGGT1_295350,TGGT1_307040,	8.8	1.75	1.87	0.0336771	0.124212	1
Biological Process	GO:0016051	carbohydrate biosynthetic process	25	4	TGGT1_262050,TGGT1_289650,TGGT1_297720,TGGT1_301440,	16	3.19	3.65	0.0340674	0.124841	1
Biological Process	GO:0046394	carboxylic acid biosynthetic process	49	6	TGGT1_201380,TGGT1_230450,TGGT1_249180,TGGT1_253430,TGGT1_259550,TGGT1_307040,	12.2	2.44	2.68	0.0343881	0.125208	1
Biological Process	GO:0065008	regulation of biological quality	63	7	TGGT1_204480,TGGT1_209950,TGGT1_211680,TGGT1_217890,TGGT1_238040A,TGGT1_249270,TGGT1_309210,	11.1	2.21	2.41	0.0370191	0.128371	1
Biological Process	GO:0016053	organic acid biosynthetic process	50	6	TGGT1_201380,TGGT1_230450,TGGT1_249180,TGGT1_253430,TGGT1_259550,TGGT1_307040,	12	2.39	2.62	0.0375014	0.128371	1
Biological Process	GO:1901137	carbohydrate derivative biosynthetic process	78	8	TGGT1_230450,TGGT1_233140,TGGT1_234280,TGGT1_249180,TGGT1_262050,TGGT1_266640,TGGT1_295350,TGGT1_301440,	10.3	2.04	2.2	0.0404606	0.128371	1
Biological Process	GO:0006414	translational elongation	16	3	TGGT1_226410,TGGT1_251810,TGGT1_300140,	18.8	3.74	4.41	0.0430364	0.128371	1
Biological Process	GO:0006613	cotranslational protein targeting to membrane	7	2	TGGT1_258070,TGGT1_313100,	28.6	5.69	7.63	0.0445463	0.128371	1
Biological Process	GO:0006614	SRP-dependent cotranslational protein targeting to membrane	7	2	TGGT1_258070,TGGT1_313100,	28.6	5.69	7.63	0.0445463	0.128371	1
Biological Process	GO:0010604	positive regulation of macromolecule metabolic process	7	2	TGGT1_251810,TGGT1_308890,	28.6	5.69	7.63	0.0445463	0.128371	1
Biological Process	GO:0006760	folic acid-containing compound metabolic process	7	2	TGGT1_249180,TGGT1_259550,	28.6	5.69	7.63	0.0445463	0.128371	1
Biological Process	GO:0042559	pteridine-containing compound biosynthetic process	7	2	TGGT1_249180,TGGT1_259550,	28.6	5.69	7.63	0.0445463	0.128371	1
Biological Process	GO:0051173	positive regulation of nitrogen compound metabolic process	7	2	TGGT1_251810,TGGT1_308890,	28.6	5.69	7.63	0.0445463	0.128371	1
