# Supplementary material for: Essential Functions of Calmodulin and Identification of Its Proximal Interacting Proteins in Tachyzoite-Stage Toxoplasma gondii via BioID Technology
Source: Microbiol Spectr. 2022 Oct 10;10(5):e01363-22. doi: 10.1128/spectrum.01363-22 (PMC9602672; doi:10.1128/spectrum.01363-22)
Supplement: Supplemental file 3 — Table S3. Download spectrum.01363-22-s0003.xlsx, XLSX file, 0.07 MB [file spectrum.01363-22-s0003.xlsx]

## Sheet: RNA-seq result
Table S3. Transcriptome differentially expressed genes upon CaM depletion
	Normalization read count
Gene id	ATC_1	ATC_2	ATC_3	iCaM_1	iCaM_2	iCaM_3	iCaM_+ATC	iCaM	log2FoldChange	pvalue	padj	Gene name	CRISPR phenotype	Gene_chr	Gene_start	Gene_end	Gene_strand	Transcript Length	Gene_description	Transcription factor family annotation
TGGT1_249240	154.864	216.114	131.007	4865.61	5338.99	5285.55	167.328	5163.38	-4.9571	0	0	putative calmodulin	-5.28	TGGT1_chrXII	4324350	4325995	-	450	2.3.1.23 (1-acylglycerophosphocholine O-acyltransferase)	-
TGGT1_309870	1492.68	1646.75	1552.31	543.674	577.34	510.247	1563.91	543.754	1.52401	9.44773e-119	4.18251e-115	hypothetical protein	0.82	TGGT1_chrXI	816428	818920	+	2493	PF00787:PX domain	PX
TGGT1_227010	939.353	931.765	1003.76	315.054	306.123	303.822	958.291	308.333	1.63686	4.32917e-118	1.27768e-114	rhoptry kinase family protein ROP30	0.98	TGGT1_chrX	1045841	1047745	+	1413	-	-
TGGT1_225920	1315.01	1330.57	1422.76	455.564	516.824	499.952	1356.11	490.78	1.46564	5.5403e-108	1.22635e-104	hypothetical protein	-2.94	TGGT1_chrX	1838444	1843468	-	3252	-	-
TGGT1_203780	4388.18	4507.96	4642.44	1987.84	2216.37	2147.16	4512.86	2117.12	1.09154	1.413e-102	2.50213e-99	hypothetical protein	-3.38	TGGT1_chrVIIa	2142786	2147213	+	4428	-	-
TGGT1_258420	2562.65	2585.58	2670.94	1127.49	1234.55	1223.44	2606.39	1195.16	1.12423	1.88293e-101	2.77858e-98	hypothetical protein	0.15	TGGT1_chrVIIb	3389928	3398497	-	7212	-	-
TGGT1_246770	3417.32	3521.49	3782.71	1669.17	1684.05	1714.82	3573.84	1689.35	1.08099	3.81197e-97	3.75013e-94	hypothetical protein	0.7	TGGT1_chrXII	2920917	2924365	+	1632	-	-
TGGT1_273595	1027.34	1078.48	1055.51	386.229	434.291	410.162	1053.77	410.227	1.35969	1.2608e-92	1.11631e-89	hypothetical protein	-2.08	TGGT1_chrVIII	3351619	3358263	-	6645	-	-
TGGT1_270060	2566.02	2324.16	2363.24	1113.28	1101.9	995.877	2417.8	1070.35	1.17675	1.81557e-84	1.46137e-81	hypothetical protein	1.07	TGGT1_chrVIII	5438141	5440105	-	1965	-	-
TGGT1_228990	521.072	503.633	544.175	156.718	136.017	151.605	522.96	148.113	1.82013	1.56854e-80	1.15732e-77	zinc finger (CCCH type) motif-containing protein	0.99	TGGT1_chrVIII	4809	7264	-	1098	-	-
TGGT1_270050	1618.48	1732.49	1849.15	835.51	854.365	808.905	1733.37	832.927	1.05765	1.52345e-63	7.93448e-61	hypothetical protein	1.33	TGGT1_chrVIII	5442081	5443472	-	1392	-	-
novel.466	1336.47	1393.25	1486.2	672.871	700.694	640.614	1405.31	671.393	1.06638	9.98657e-62	4.42105e-59	N/A	N/A	TGGT1_chrXII	2919316	2920295	-	980	-	-
TGGT1_281380	1099.5	987.208	1026.24	463.562	490.721	446.716	1037.65	467	1.15308	1.99177e-61	8.39768e-59	hypothetical protein	-0.1	TGGT1_chrVIIa	3954053	3958576	+	3615	-	-
TGGT1_232650	976.352	923.689	959.884	460.399	435.605	404.964	953.309	433.656	1.13852	5.75637e-61	2.31668e-58	hypothetical protein	1.4	TGGT1_chrVIII	2201161	2202939	-	1329	PF15863:Extended EGL-27 and MTA1 homology domain	-
TGGT1_312950	955.668	896.731	912.119	1959.95	2021.87	1694.53	921.506	1892.12	-1.03706	7.28952e-51	2.22556e-48	hypothetical protein	1	TGGT1_chrXI	2957002	2958414	+	1413	-	-
TGGT1_261670	834.454	885.387	925.632	382.194	342.134	425.89	881.824	383.406	1.2003	4.8004e-48	1.18063e-45	ribonuclease H1/H2 small subunit protein	0.72	TGGT1_chrVIIb	1570202	1572358	+	1305	PF08615:Ribonuclease H2 non-catalytic subunit (Ylr154p-like)	-
TGGT1_220450	583.527	565.763	633.337	256.898	225.933	251.446	594.209	244.759	1.28006	2.07614e-46	4.71336e-44	ribonuclease HI protein	-0.97	TGGT1_chrV	288483	290660	-	1974	PF00075:RNase H	RnaseH
TGGT1_227015	301.38	344.865	360.076	113.224	101.39	98.6636	335.44	104.426	1.68369	1.64592e-44	3.38907e-42	hypothetical protein	1.5	TGGT1_chrX	1044882	1045244	+	363	-	-
TGGT1_310400	895.452	811.696	928.382	401.882	434.515	447.525	878.51	427.974	1.03764	4.47069e-42	7.9167e-40	glycosyl transferase family 8 protein	2.45	TGGT1_chrXI	1282502	1283539	+	1038	2.4.1.186 (Glycogenin glucosyltransferase)	Glyco_transf_8
TGGT1_259000	386.214	379.262	453.855	140.465	148.245	138.448	406.444	142.386	1.51347	7.10128e-42	1.20913e-39	hypothetical protein	-4.77	TGGT1_chrVIIb	2997139	2997828	+	690	PF06417:Protein of unknown function (DUF1077)	-
TGGT1_226800	670.851	600.789	621.402	285.476	305.908	287.161	631.014	292.848	1.10822	5.34993e-41	8.61242e-39	eukaryotic glutathione synthase, atp binding domain-containing protein	-2.15	TGGT1_chrX	1260324	1264727	-	4404	6.3.2.3 (Glutathione synthase)	-
TGGT1_228160	228.677	226.639	240.06	522.468	549.188	491.836	231.792	521.164	-1.16697	4.0931e-40	6.47148e-38	acid phosphatase	0.55	TGGT1_chrX	440901	446825	-	4899	3.1.3.2 (Acid phosphatase)	Metallophos
TGGT1_264660	4314.56	3894.39	3165.48	1778.62	1879.09	1806.85	3791.48	1821.52	1.05759	2.55089e-35	3.32141e-33	SAG-related sequence SRS44	0.85	TGGT1_chrIX	1955976	1963333	+	7080	3.4.21.72 (IgA-specific serine endopeptidase)	-
TGGT1_275850	181.097	194.867	209.635	469.491	416.156	457.483	195.199	447.71	-1.19675	1.34763e-34	1.68055e-32	dense granule protein GRA12	1.31	TGGT1_chrIII	173078	175679	+	1260	-	-
novel.424	858.274	950.848	1045.23	448.495	474.814	376.689	951.451	433.333	1.13495	5.40579e-34	6.38171e-32	N/A	N/A	TGGT1_chrX	1844593	1847627	+	3035	-	-
TGGT1_253120	227.44	268.001	230.478	480.813	525.228	503.475	241.973	503.172	-1.05909	3.66495e-30	3.41574e-28	putative mandelonitrile lyase	0.23	TGGT1_chrIII	733939	741908	-	2391	4.1.2.10 ((R)-mandelonitrile lyase)	-
TGGT1_313665	368.57	377.625	363.295	192.879	150.752	167.12	369.83	170.25	1.11949	6.91256e-27	4.70799e-25	hypothetical protein	0.19	TGGT1_chrXI	3552786	3554162	+	1377	-	-
TGGT1_253790	178.396	208.981	189.558	61.5519	77.1092	62.6634	192.312	67.1082	1.516	7.53726e-27	5.05567e-25	zinc finger (CCCH type) motif-containing protein	0.34	TGGT1_chrIII	1176975	1182093	+	4254	PF00642:Zinc finger C-x8-C-x5-C-x3-H type (and similar)	zf-CCCH
TGGT1_269130	491.738	481.287	433.529	249.822	223.633	212.046	468.851	228.5	1.03749	1.41665e-26	9.22282e-25	hypothetical protein	1.42	TGGT1_chrVIII	6044890	6046236	-	1347	-	-
TGGT1_221310	169.277	200.808	182.583	47.469	69.8306	66.6876	184.223	61.3291	1.58054	2.5542e-25	1.44044e-23	aminopeptidase N protein	-0.42	TGGT1_chrII	209050	216549	-	3210	3.4.11.2 (Membrane alanyl aminopeptidase)	-
TGGT1_268220	76.5714	84.509	113.577	453.176	299.352	576.528	91.5525	443.018	-2.27181	3.89174e-25	2.14021e-23	hypothetical protein	-2.74	TGGT1_chrVIII	6629537	6635080	+	5544	-	-
TGGT1_289230	241.633	224.701	244.406	114.223	94.1825	100.617	236.913	103.008	1.20344	1.08777e-23	5.63224e-22	putative 50S ribosomal protein L12	-4.67	TGGT1_chrIX	2908427	2909983	-	1557	PF16320:Ribosomal protein L7/L12 dimerisation domain|PF00542:Ribosomal protein L7/L12 C-terminal domain	-
TGGT1_293780	214.221	174.693	177.723	65.6296	36.6984	29.0797	188.879	43.8026	2.10646	1.00236e-22	4.55123e-21	hypothetical protein	1.58	TGGT1_chrIa	543207	544127	+	921	-	-
TGGT1_202430	685.385	590.882	539.947	256.485	318.303	309.829	605.405	294.872	1.03711	2.79106e-21	1.07913e-19	hypothetical protein	-2.17	TGGT1_chrVIIa	3230008	3232751	-	1668	-	-
TGGT1_241165	291.646	350.049	410.565	139.491	141.095	152.669	350.753	144.418	1.27895	5.4634e-21	2.06722e-19	hypothetical protein	0.54	TGGT1_chrVI	1634233	1636447	-	867	PF13879:KIAA1430 homologue	-
TGGT1_311380	310.664	437.872	375.91	129.916	129.813	175.52	374.815	145.083	1.37109	1.61436e-19	5.10484e-18	hypothetical protein	-1.15	TGGT1_chrXI	1994793	2001705	+	6078	-	-
TGGT1_249290	202.125	178.903	175.137	91.9608	74.3094	78.4183	185.388	81.5628	1.18567	3.01988e-18	8.12972e-17	hypothetical protein	0.14	TGGT1_chrXII	4358333	4366644	-	2436	PF08190:pre-RNA processing PIH1/Nop17	-
TGGT1_310177	141.14	139.397	110.565	54.2758	47.0343	43.2463	130.367	48.1855	1.43511	3.03437e-17	7.05154e-16	hypothetical protein	1.04	TGGT1_chrXI	1080750	1081581	+	546	-	-
TGGT1_315100	146.338	200.91	158.504	68.1759	32.7296	52.7083	168.584	51.2046	1.72011	5.23206e-16	1.07482e-14	hypothetical protein	0.15	TGGT1_chrXI	4418745	4424702	+	4227	-	-
TGGT1_203720	309.317	359.575	290.451	135.42	153.041	86.6511	319.781	125.037	1.35512	8.9938e-16	1.80569e-14	vitamin k epoxide reductase family protein	1.53	TGGT1_chrVIIa	2194294	2196890	+	555	PF07884:Vitamin K epoxide reductase family	-
TGGT1_272440	87.0307	128.603	130.767	38.7537	38.562	25.5659	115.467	34.2939	1.75163	9.91039e-16	1.98522e-14	RNA recognition motif-containing protein	0.39	TGGT1_chrVIII	3962549	3964656	+	624	PF00076:RNA recognition motif. (a.k.a. RRM, RBD, or RNP domain)	RRM_1
TGGT1_223900	141.244	120.616	119.916	50.0206	33.6982	58.5957	127.259	47.4382	1.41884	1.77622e-15	3.45641e-14	hypothetical protein	0.47	TGGT1_chrX	3382484	3388543	+	2991	-	-
TGGT1_293490	255.772	213.543	235.313	110.251	129.167	88.9823	234.876	109.467	1.10248	3.70791e-15	6.98506e-14	hypothetical protein	1.14	TGGT1_chrIa	345539	347104	+	1566	-	-
TGGT1_219450	115.759	88.5248	106.359	245.513	205.487	315.667	103.548	255.556	-1.30031	1.54801e-14	2.68747e-13	WD domain, G-beta repeat-containing protein	-1.2	TGGT1_chrXII	869702	878323	+	7950	-	-
TGGT1_232475	167.267	159.917	156.053	72.7673	88.6332	78.4667	161.079	79.9557	1.0089	6.07645e-14	9.87173e-13	hypothetical protein	1.1	TGGT1_chrVIII	2110037	2113638	+	2427	-	-
TGGT1_204045	135.744	145.959	161.349	59.405	58.6584	80.8684	147.684	66.3106	1.15013	8.96592e-14	1.42521e-12	hypothetical protein	1.37	TGGT1_chrVIIa	1940152	1942150	-	387	-	-
TGGT1_295720	130.566	137.516	137.077	61.4591	72.9725	60.822	135.053	65.0845	1.05201	3.72264e-13	5.4122e-12	putative sulfite oxidase	-1.46	TGGT1_chrIa	1546823	1552756	+	2538	1.8.3.1 (Sulfite oxidase)	-
TGGT1_276155	178.209	206.002	208.609	64.6332	100.094	102.984	197.607	89.237	1.14377	4.0673e-13	5.89393e-12	hypothetical protein	0.92	TGGT1_chrIII	98358	106618	+	2232	PF00501:AMP-binding enzyme	AMP-binding
TGGT1_262970	514.388	321.87	269.655	124.83	146.918	106.575	368.638	126.107	1.54239	6.92951e-13	9.80094e-12	hypothetical protein	1.7	TGGT1_chrVIIb	865074	868316	-	2535	-	-
TGGT1_213880	73.8316	99.6389	96.0547	37.7306	33.4596	33.1956	89.8418	34.7953	1.36509	1.63866e-12	2.22868e-11	hypothetical protein	0.76	TGGT1_chrV	1268769	1269353	+	585	-	-
TGGT1_263215	129.559	127.743	151.779	60.4413	70.9445	66.5252	136.361	65.9703	1.04699	2.77938e-12	3.65113e-11	hypothetical protein	1.11	TGGT1_chrVIIb	682302	682544	+	243	-	-
novel.407	143.498	134.635	146.876	66.915	82.2493	55.9422	141.67	68.3688	1.05358	4.05372e-12	5.17917e-11	N/A	N/A	TGGT1_chrVIIb	3398500	3399127	+	628	-	-
TGGT1_273650	65.8723	49.3598	47.0083	131.998	112.941	113.442	54.0801	119.46	-1.13845	4.24968e-12	5.41391e-11	hypothetical protein	2.21	TGGT1_chrVIII	3333368	3333844	+	477	-	-
TGGT1_294651	198.555	262.205	249.962	99.9737	136.523	118.236	236.907	118.244	1.00156	8.77391e-12	1.07299e-10	hypothetical protein	-3.06	TGGT1_chrIa	1020805	1025338	-	3909	-	-
TGGT1_292260	33.6303	31.5896	32.472	84.8758	69.3086	111.624	32.564	88.6027	-1.43984	2.8094e-11	3.17992e-10	SAG-related sequence SRS36B	0.48	TGGT1_chrIX	4456134	4457222	+	1089	PF04092:SRS domain	-
TGGT1_206650	67.4946	77.3685	102.058	18.257	24.0884	37.3525	82.3072	26.566	1.62013	4.00983e-11	4.449e-10	zinc finger, c2h2 type domain-containing protein	0.56	TGGT1_chrVIIa	723143	727810	-	4668	2.1.1.43 (Histone-lysine N-methyltransferase)	-
TGGT1_295995	7.9679	10.6593	18.836	50.9107	43.8883	38.5954	12.4877	44.4648	-1.8109	5.69543e-11	6.2256e-10	hypothetical protein	1.41	TGGT1_chrIa	1426389	1427832	-	840	-	-
TGGT1_309860	122.068	150.689	135.202	70.0034	75.042	54.0997	135.987	66.3817	1.03478	6.37862e-11	6.90419e-10	hypothetical protein	0.71	TGGT1_chrXI	811294	813291	-	1479	PF12697:Alpha/beta hydrolase family	-
TGGT1_269310	92.6205	147.25	113.084	44.6251	56.195	36.637	117.651	45.819	1.36165	1.33241e-10	1.38465e-09	hypothetical protein	-1.07	TGGT1_chrVIII	5908333	5912840	-	2910	-	-
TGGT1_359770	17.359	20.5481	7.49243	70.5848	61.5404	39.1442	15.1332	57.0898	-1.92041	7.46612e-10	6.94381e-09	SAG-related sequence protein SRS22E	N/A	AAQM03000187	5622	6170	+	549	PF04092:SRS domain	-
TGGT1_204000	39.1189	41.6692	31.2669	98.6217	69.2828	94.4562	37.3517	87.4536	-1.22886	9.75794e-10	8.97163e-09	hypothetical protein	0.86	TGGT1_chrVIIa	1954368	1955126	-	759	-	-
TGGT1_245980	98.702	148.599	73.0538	294.825	245.641	226.531	106.785	255.666	-1.25431	1.01763e-09	9.31753e-09	hypothetical protein	1.82	TGGT1_chrXII	2506171	2508186	+	924	-	-
TGGT1_411520	129.836	101.843	88.6414	196.033	195.782	276.764	106.773	222.86	-1.05863	2.15182e-09	1.88077e-08	hypothetical protein	N/A	AAQM03000500	101	1836	-	755	-	-
TGGT1_249230	19.4922	43.3613	31.6368	67.4812	85.5779	88.9517	31.4968	80.6703	-1.36177	5.45049e-09	4.5186e-08	hypothetical protein	1.99	TGGT1_chrXII	4316682	4322575	-	3345	-	-
TGGT1_297670	21.7144	21.1694	26.5349	54.6572	51.2819	61.1549	23.1395	55.698	-1.25955	1.15458e-08	9.10298e-08	hypothetical protein	0.73	TGGT1_chrII	1883129	1887479	+	1023	PF13863:Domain of unknown function (DUF4200)	-
TGGT1_212275	28.8949	47.7716	22.2602	95.1782	77.3992	74.5743	32.9756	82.3839	-1.32741	1.60044e-08	1.24083e-07	hypothetical protein	1.46	TGGT1_chrX	3852653	3853902	+	732	-	-
TGGT1_411310	110.26	89.3783	99.1743	184.932	168.867	282.814	99.604	212.204	-1.08709	1.97756e-08	1.50942e-07	hypothetical protein	N/A	AAQM03000471	1	1562	-	761	-	-
TGGT1_213720	54.1004	76.0521	60.4332	32.0217	27.1532	21.0458	63.5286	26.7402	1.24658	3.05511e-08	2.24667e-07	hypothetical protein	-0.34	TGGT1_chrV	1123243	1135438	-	2403	-	-
TGGT1_293020	38.8993	46.3515	41.2157	80.4996	76.449	101.193	42.1555	86.0474	-1.0328	3.5755e-08	2.59487e-07	hypothetical protein	-1.8	TGGT1_chrIa	81789	83660	+	1872	-	-
TGGT1_228220	6.44119	2.4876	4.37152	22.2308	14.7552	26.0507	4.43344	21.0122	-2.19259	9.11499e-08	6.25129e-07	MYND finger domain-containing protein	0.81	TGGT1_chrX	386353	394542	+	1257	PF01753:MYND finger	zf-MYND
novel.458	54.2266	57.3688	68.064	14.9522	20.9692	36.4948	59.8865	24.1387	1.29715	1.46583e-07	9.73629e-07	N/A	N/A	TGGT1_chrXII	6813363	6815449	+	2087	-	-
TGGT1_200295	6.39026	3.64671	6.18006	20.149	22.9616	22.1799	5.40568	21.7635	-1.96645	2.23961e-07	1.44005e-06	hypothetical protein	1.35	TGGT1_chrVIII	6757771	6761695	-	943	PF01590:GAF domain	GAF
TGGT1_208020	103.787	183.224	160.409	75.6306	66.9752	75.8489	149.14	72.8182	1.03618	2.49725e-07	1.59166e-06	AP2 domain transcription factor AP2Ib-1	-0.09	TGGT1_chrIb	536643	543803	+	6936	PF00847:AP2 domain	AP2
TGGT1_216140	146.422	121.076	84.4715	63.0027	55.3283	42.1156	117.323	53.4822	1.13233	2.75561e-07	1.739e-06	tetratricopeptide repeat-containing protein	1.75	TGGT1_chrXI	6302123	6306529	+	1692	PF12796:Ankyrin repeats (3 copies)	-
TGGT1_266150	13.3417	20.9188	24.9026	48.9133	47.0071	44.2522	19.721	46.7242	-1.23969	3.35676e-07	2.08567e-06	hypothetical protein	0.01	TGGT1_chrIX	1089965	1092409	-	2445	-	-
TGGT1_278882	61.4979	100.899	114.497	30.5301	47.8811	39.7266	92.2979	39.3792	1.22597	6.91993e-07	4.05219e-06	GDA1/CD39 (nucleoside phosphatase) family protein	0.71	TGGT1_chrXII	5700514	5702604	-	2091	3.6.1.15 (Nucleoside-triphosphate phosphatase)	-
TGGT1_295740	35.3096	29.7298	46.181	17.5918	11.5318	10.9961	37.0735	13.3732	1.47569	7.06412e-07	4.12299e-06	hypothetical protein	-0.74	TGGT1_chrIa	1527142	1536701	+	5457	-	-
TGGT1_244406	17.0581	19.9498	26.6672	50.022	41.9045	50.9204	21.225	47.6156	-1.15773	1.0687e-06	6.05634e-06	cysteine dioxygenase type i protein	1.35	TGGT1_chrVI	3158154	3161310	+	645	1.13.11.20 (Cysteine dioxygenase)	-
TGGT1_219828	14.0401	42.9322	22.6304	8.73008	3.18191	4.58086	26.5343	5.49762	2.26004	2.24874e-06	1.21225e-05	HMG (high mobility group) box domain-containing protein	0.96	TGGT1_chrXII	554320	554616	+	297	-	-
TGGT1_253550	7.84023	22.7752	17.6651	3.33742	3.13635	2.75361	16.0935	3.07579	2.33701	2.47189e-06	1.32083e-05	putative WD repeat-containing protein 92	0.05	TGGT1_chrIII	1003694	1006695	+	1095	-	-
TGGT1_462970	41.1929	40.3261	20.3449	78.6677	64.8691	66.392	33.9546	69.9762	-1.04705	2.86938e-06	1.51223e-05	hypothetical protein	1.48	TGGT1_chrVIII	6756304	6757543	-	213	-	-
TGGT1_272285	96.7625	131.299	94.1967	35.1199	71.5546	34.6827	107.419	47.1191	1.19106	3.16995e-06	1.65879e-05	tetratricopeptide repeat-containing protein	-0.47	TGGT1_chrVIII	4091346	4092404	-	1059	-	-
TGGT1_272415	30.1507	27.858	19.8437	4.65157	6.3165	14.0793	25.9508	8.34912	1.5982	3.59957e-06	1.85943e-05	hypothetical protein	0.28	TGGT1_chrVIII	3986519	3988189	+	675	-	-
TGGT1_286570	10.0415	9.30166	6.90806	30.9302	29.1843	18.2027	8.75041	26.1058	-1.56155	4.49859e-06	2.28125e-05	hypothetical protein	1.01	TGGT1_chrV	1634846	1636499	+	312	-	-
TGGT1_323200	18.0487	23.1287	20.1761	7.71895	6.26887	4.55612	20.4511	6.18131	1.71181	7.82926e-06	3.80881e-05	OTU family cysteine protease	N/A	AAQM03000278	359	2044	-	1686	PF02338:OTU-like cysteine protease	OTU
TGGT1_210478	29.0295	30.2789	28.9413	10.1132	9.44979	14.9057	29.4166	11.4896	1.33715	8.16259e-06	3.95142e-05	hypothetical protein	-2.51	TGGT1_chrIX	4546365	4560509	-	8328	-	-
TGGT1_281590	21.6266	26.7284	27.3416	11.0286	9.39417	6.37156	25.2322	8.93143	1.49433	8.40556e-06	4.05795e-05	hypothetical protein	0.85	TGGT1_chrVIIa	4118042	4118592	+	417	-	-
TGGT1_278090	34.7358	34.6084	19.6443	63.323	50.3259	64.8465	29.6628	59.4985	-1.00914	8.83088e-06	4.24016e-05	Toxoplasma gondii family A protein	1.23	TGGT1_chrXII	6221070	6222506	+	1437	-	-
TGGT1_285665	10.7501	15.0862	15.9227	42.9763	27.2999	32.2625	13.9197	34.1796	-1.28886	1.1561e-05	5.40451e-05	hypothetical protein	1.39	TGGT1_chrV	2154441	2155676	+	843	-	-
TGGT1_233370	15.0332	31.0013	28.3194	50.1384	48.0977	51.7893	24.7846	50.0085	-1.01876	1.60967e-05	7.29917e-05	hypothetical protein	2.55	TGGT1_chrVIII	2607203	2608459	+	651	-	-
TGGT1_269035	13.6294	8.51684	16.907	2.26191	5.16912	0.861105	13.0178	2.76405	2.21842	2.37221e-05	0.000103721	nucleoside diphosphate kinase	-0.88	TGGT1_chrVIII	6114599	6122004	-	1809	2.7.4.14 (UMP/CMP kinase)%3B2.7.4.6 (Nucleoside-diphosphate kinase)	NDK
TGGT1_322120	7.34499	6.89994	2.46215	15.839	14.7425	29.932	5.56903	20.1711	-1.85388	2.44144e-05	0.000106433	hypothetical protein	N/A	AAQM03000170	2547	2957	-	411	-	-
TGGT1_201775	1.49441	14.8621	17.0727	39.7193	31.3648	26.5803	11.1431	32.5548	-1.54948	3.16751e-05	0.000135288	hypothetical protein	2.09	TGGT1_chrVIIa	3698371	3699048	+	282	-	-
TGGT1_203685	6.26805	12.477	6.01638	27.6	21.96	19.2658	8.25381	22.9419	-1.48215	3.89741e-05	0.000162926	hypothetical protein	1.23	TGGT1_chrVIIa	2242266	2245974	-	378	-	-
TGGT1_311370	7.29481	8.05178	4.25434	0.0089454	1.03327	0	6.53364	0.347406	3.82782	3.90832e-05	0.000163305	putative methylmalonate-semialdehyde dehydrogenase [acylating]	1.97	TGGT1_chrXI	1976515	1981433	-	1761	1.2.1.27 (Methylmalonate-semialdehyde dehydrogenase (CoA acylating))	Aldedh
TGGT1_226450	15.5342	15.0381	9.42936	30.1177	35.4211	26.6412	13.3339	30.7267	-1.20277	4.52881e-05	0.000187025	hypothetical protein	1.22	TGGT1_chrX	1534160	1535704	-	1545	-	-
TGGT1_462973	8.91284	10.6593	17.8941	30.0323	28.2249	28.6202	12.4888	28.9591	-1.19569	4.8269e-05	0.000198779	hypothetical protein	-1.42	TGGT1_chrXII	2477801	2479772	+	546	-	-
novel.461	622.938	311.674	245.402	166.924	184.991	215.995	393.338	189.303	1.05241	5.71738e-05	0.000230203	N/A	N/A	TGGT1_chrXII	765024	768600	-	3577	-	-
TGGT1_268800	16.9875	30.8749	21.879	7.827	12.4413	4.48687	23.2471	8.25174	1.48248	5.78674e-05	0.000232573	hypothetical protein	0.75	TGGT1_chrVIII	6284487	6286370	-	1884	-	-
TGGT1_221665	13.5082	18.4704	15.794	1.26732	8.27835	4.60675	15.9242	4.71747	1.70988	6.5921e-05	0.000260914	hypothetical protein	0.29	TGGT1_chrII	516051	519007	+	2358	-	-
TGGT1_277810	27.3734	26.6582	19.0082	6.83123	10.4309	11.142	24.3466	9.46803	1.33868	7.58507e-05	0.000296635	hypothetical protein	0.7	TGGT1_chrXII	6412090	6417311	-	813	-	-
TGGT1_202025	34.2292	17.7541	10.8584	8.68797	5.21742	0.807568	20.9473	4.90432	2.08299	8.16301e-05	0.000316997	hypothetical protein	0.04	TGGT1_chrVIIa	3588454	3593652	-	3618	-	-
TGGT1_263380	10.778	20.4145	9.42879	3.35487	1.08788	5.6275	13.5405	3.35675	1.94226	9.38374e-05	0.000361509	Dullard family phosphatase domain-containing protein	0.65	TGGT1_chrVIIb	567715	570091	+	714	3.1.3.16 (Protein-serine/threonine phosphatase)	NIF
TGGT1_230020	0.897102	0.035853	1.79954	5.70464	7.33415	11.2002	0.91083	8.07967	-2.92164	0.000101845	0.000388681	kinesin motor domain-containing protein	-0.25	TGGT1_chrVIII	545680	551924	-	2109	PF00225:Kinesin motor domain	Kinesin
TGGT1_265050	12.6625	13.9814	14.071	31.1071	26.184	30.5256	13.5716	29.2722	-1.10304	0.00010464	0.000397974	hypothetical protein	-0.23	TGGT1_chrIX	1636238	1639882	+	3645	-	-
TGGT1_254740	0	0.0239161	1.82531	6.71744	7.31301	7.3935	0.616409	7.14132	-3.24096	0.000111781	0.000423133	endoribonuclease L-PSP protein	1.74	TGGT1_chrIII	1894719	1895456	+	411	PF01042:Endoribonuclease L-PSP	Ribonuc_L-PSP
TGGT1_284615	13.6293	9.61182	15.9678	0.0889451	5.18621	4.66268	13.0696	3.31261	1.91719	0.000122631	0.000459295	hypothetical protein	0.66	TGGT1_chrV	2518115	2520914	-	459	-	-
novel.140	14.63	11.7229	10.4173	31.0195	25.1266	26.7541	12.2567	27.6334	-1.16175	0.000129956	0.000484474	N/A	N/A	AAQM03001000	59	3126	+	3068	-	-
TGGT1_297660	15.5845	9.54884	11.3503	31.0192	22.0531	29.6322	12.1612	27.5681	-1.16283	0.000140034	0.000517473	hypothetical protein	1.55	TGGT1_chrII	1881997	1882497	+	501	-	-
TGGT1_307603	2.58718	6.9249	8.03668	0.0089454	1.03327	0	5.84959	0.347406	3.67648	0.000142701	0.000525571	adenylate kinase	-0.3	TGGT1_chrIX	4791069	4795805	+	1239	2.7.4.3 (Adenylate kinase)	ADK
TGGT1_218340	18.8665	35.2018	17.2051	12.0612	9.38683	4.47587	23.7578	8.64129	1.45323	0.000158932	0.000578137	hypothetical protein	0.32	TGGT1_chrXII	1519206	1534985	+	3564	-	-
TGGT1_243370	9.91744	10.5702	13.2862	3.3006	4.14153	0	11.258	2.48071	2.18309	0.000161594	0.000585655	hypothetical protein	0.15	TGGT1_chrVI	2507417	2507902	+	486	-	-
TGGT1_315730	18.2966	17.3427	10.2461	3.40452	8.26955	1.75565	15.2951	4.47657	1.75176	0.00018767	0.000672724	apical membrane antigen 1 protein	0.89	TGGT1_chrXI	4879041	4883839	+	1968	PF02430:Apical membrane antigen 1	-
TGGT1_233360	5.33549	11.3782	6.96753	23.2884	27.0351	13.591	7.89374	21.3048	-1.43193	0.000194375	0.00069423	hypothetical protein	2.07	TGGT1_chrVIII	2605507	2606495	-	525	-	-
TGGT1_356780	17.3594	17.3182	10.2644	3.42022	6.23873	4.60673	14.9807	4.75523	1.61939	0.000196868	0.000702	hypothetical protein	-0.07	TGGT1_chrIX	873681	878737	+	1599	-	-
TGGT1_274020	13.8839	7.11128	4.1491	14.8656	23.9984	27.9178	8.38144	22.2606	-1.39963	0.000197968	0.000705357	kinesin motor domain-containing protein	0.87	TGGT1_chrVIII	3073243	3078537	+	1215	PF00225:Kinesin motor domain	Kinesin
TGGT1_228620	8.02122	18.1069	8.61336	2.26191	5.16912	0.861105	11.5805	2.76405	2.01946	0.000201506	0.000716233	hypothetical protein	0.34	TGGT1_chrX	183602	184682	-	846	PF01161:Phosphatidylethanolamine-binding protein	-
TGGT1_269470	8.35781	3.58407	1.59633	15.5395	15.6448	11.9163	4.51273	14.3669	-1.6382	0.000222421	0.000783341	hypothetical protein	0.78	TGGT1_chrVIII	5774583	5775044	-	462	-	-
TGGT1_203000	1.7876	3.41909	1.71471	12.1567	10.4456	8.23588	2.30713	10.2794	-2.11679	0.000236756	0.000829536	hypothetical protein	0.73	TGGT1_chrVIIa	2777720	2780227	+	2508	-	-
novel.211	10.9298	13.7098	5.90626	1.179	4.14152	1.82127	10.182	2.3806	2.02352	0.000301682	0.00103651	N/A	N/A	AAQM03001238	1	1079	-	1079	-	-
TGGT1_287460	19.1684	19.6229	12.0087	26.0601	40.6208	37.0314	16.9333	34.5707	-1.0355	0.000310144	0.0010628	hypothetical protein	N/A	AAQM03000387	2182	2805	-	624	-	-
TGGT1_304920	31.4311	19.8368	8.16909	8.66613	5.20996	0	19.8123	4.62536	2.09903	0.000321954	0.00109891	hypothetical protein	1.13	TGGT1_chrIX	4878752	4879432	+	681	-	-
TGGT1_462971	10.5506	21.9275	24.0316	5.6574	7.313	8.35489	18.8366	7.10843	1.37984	0.000348607	0.00118078	hypothetical protein	-1.13	TGGT1_chrIII	1475511	1484596	+	3294	-	-
TGGT1_306240	2.49582	6.02097	16.3351	2.17113	0.0110187	0.913611	8.28396	1.03192	2.8705	0.000369302	0.00124422	hypothetical protein	0.25	TGGT1_chrIX	5652284	5661030	+	1572	-	-
TGGT1_322130	9.1372	3.78199	9.77869	17.8797	18.8062	19.4199	7.56596	18.702	-1.26383	0.000405909	0.00135773	hypothetical protein	N/A	AAQM03000170	3740	4219	-	480	-	-
TGGT1_305280	13.5524	17.3181	13.9874	36.4432	27.2284	27.6108	14.9526	30.4275	-1.02287	0.000412386	0.00137732	hypothetical protein	1.47	TGGT1_chrIX	5111516	5113682	+	1554	-	-
TGGT1_274080	25.2041	38.9749	27.0349	13.4588	17.7035	13.8075	30.4046	14.9899	1.00597	0.00044246	0.00147055	hypothetical protein	1.89	TGGT1_chrVIII	3031574	3034948	-	1908	PF08190:pre-RNA processing PIH1/Nop17	-
TGGT1_261018	10.4524	25.3606	28.544	10.9707	6.30351	6.40828	21.4523	7.89417	1.43137	0.000443603	0.00147269	kelch repeat-containing protein	-0.76	TGGT1_chrVIIb	1936049	1942419	-	909	PF13418:Galactose oxidase, central domain|PF13415:Galactose oxidase, central domain	-
TGGT1_305830	4.48753	2.54358	9.00442	0.00894466	0.00367716	0.940313	5.34518	0.317645	3.58482	0.000486067	0.00159868	EF hand domain-containing protein	0.96	TGGT1_chrIX	5389591	5391510	+	375	-	-
novel.126	13.9815	2.61458	3.31395	14.6822	19.8216	20.3941	6.63668	18.2993	-1.42737	0.00058677	0.0018885	N/A	N/A	AAQM03000966	866	2025	-	1160	-	-
TGGT1_278340	11.0477	7.06666	5.10746	3.2385	1.05455	0	7.74061	1.43102	2.40134	0.000598761	0.00192344	Toxoplasma gondii family A protein	-0.29	TGGT1_chrXII	6065601	6067607	-	2007	-	-
TGGT1_307070	17.3426	21.6486	7.47573	2.36483	4.20128	8.4451	15.489	5.00374	1.57785	0.000616831	0.00197949	hypothetical protein	0.7	TGGT1_chrXI	50694	51394	-	411	-	-
TGGT1_207780	7.32805	4.75996	5.22321	17.7041	13.6202	14.7535	5.77041	15.3593	-1.38187	0.000726372	0.00229689	hypothetical protein	-1.24	TGGT1_chrIb	315027	315972	+	618	-	-
TGGT1_246110	16.2679	19.6954	17.5386	5.65745	9.35616	6.43376	17.834	7.14912	1.29959	0.000732698	0.00231441	hypothetical protein	0.7	TGGT1_chrXII	2600043	2602100	-	1161	-	-
TGGT1_409300	5.39228	6.97364	7.05183	0.0268024	2.06911	0.913614	6.47259	1.00318	2.5234	0.000755787	0.00237802	tRNA-Gly	N/A	TGGT1_chrVIIa	3015751	3015821	+	71	-	-
TGGT1_283450	9.05695	16.8678	3.18552	29.7268	18.8947	21.1688	9.70343	23.2634	-1.27895	0.000784967	0.0024637	Toxoplasma gondii family B protein	1.72	TGGT1_chrV	2989881	2993055	+	798	-	-
TGGT1_253390	13.7763	9.41754	7.74186	22.317	18.8878	26.9418	10.3119	22.7155	-1.13123	0.000802074	0.00251383	hypothetical protein	0.11	TGGT1_chrIII	899429	899746	-	318	-	-
TGGT1_411060	8.24945	2.59714	7.99055	14.5849	17.7332	16.6334	6.27905	16.3172	-1.32764	0.000866611	0.00268756	hypothetical protein	N/A	AAQM03000411	818	1231	-	414	-	-
TGGT1_233065	30.1187	28.9871	20.7351	16.5012	13.5638	8.15227	26.6136	12.7391	1.06333	0.000925392	0.00284691	3'5'-cyclic nucleotide phosphodiesterase domain-containing protein	-0.65	TGGT1_chrVIII	2378978	2389709	+	2490	3.1.4.- (Phosphoric diester hydrolases.)%3B3.1.4.17 (3'%2C5'-cyclic-nucleotide phosphodiesterase)	-
TGGT1_243720	25.7302	20.872	10.9587	46.4002	45.8228	25.4092	19.187	39.2107	-1.03029	0.00097642	0.00298729	peroxisomal biogenesis factor PEX11	1.5	TGGT1_chrVI	2727140	2730347	-	783	PF05648:Peroxisomal biogenesis factor 11 (PEX11)	-
TGGT1_411100	15.4541	17.3182	12.1226	5.59086	5.2388	6.48739	14.965	5.77235	1.3448	0.00103582	0.00315486	phenylalanine hydroxylase	N/A	AAQM03000424	1	3908	-	990	PF00351:Biopterin-dependent aromatic amino acid hydroxylase	-
TGGT1_272265	4.4874	5.82164	6.17995	0.0178773	0.00734916	1.89149	5.49633	0.638907	2.8039	0.0010666	0.00323857	hypothetical protein	-1.98	TGGT1_chrVIII	4113903	4115016	+	735	-	-
TGGT1_311375	8.07774	14.7831	7.76057	28.6359	22.9763	16.4086	10.2071	22.6736	-1.15585	0.00117067	0.00352314	hypothetical protein	2.41	TGGT1_chrXI	1987003	1990449	-	456	-	-
TGGT1_270680	19.6753	37.6163	23.5239	15.4667	12.5483	11.0087	26.9385	13.0079	1.03887	0.00122966	0.00368068	hypothetical protein	1.62	TGGT1_chrVIII	5083234	5083986	+	753	-	-
TGGT1_278290	4.58099	3.51733	2.56741	5.55112e-17	5.55112e-17	5.55112e-17	3.55524	5.55112e-17	4.88663	0.00124426	0.00371557	Toxoplasma gondii family A protein	0.64	TGGT1_chrXII	6080118	6081221	-	1104	-	-
TGGT1_274030	5.43729	9.04516	2.46207	0.0178773	0.00734916	1.89149	5.64817	0.638907	2.81713	0.00126879	0.00377864	hypothetical protein	0.53	TGGT1_chrVIII	3069041	3070082	-	354	-	-
TGGT1_258575	4.48753	2.54358	9.00442	13.4252	15.6447	13.8335	5.34518	14.3011	-1.36682	0.00129484	0.00385103	Dpy-30 motif protein	-0.63	TGGT1_chrVIIb	3292697	3293847	+	318	-	-
TGGT1_285690	3.5684	5.77315	5.28613	19.7344	13.5926	9.06037	4.87589	14.1291	-1.50937	0.0013056	0.00387781	notch (dsl) domain-containing protein	0.55	TGGT1_chrV	2140648	2143048	-	1539	PF00066:LNR domain	-
TGGT1_207730	4.53247	3.58404	5.30822	0.00894466	0.00367716	0.940313	4.47491	0.317645	3.31961	0.00131545	0.00390447	hypothetical protein	1.46	TGGT1_chrIb	261236	265294	-	3732	-	-
TGGT1_409410	4.41774	13.461	4.21788	1.13537	2.07733	0.902016	7.36555	1.37157	2.30569	0.00140487	0.004149	tRNA-Leu	N/A	TGGT1_chrXI	3113915	3113994	+	80	-	-
TGGT1_360210	6.49623	3.51734	0.736847	5.55112e-17	5.55112e-17	5.55112e-17	3.58347	5.55112e-17	4.88806	0.00141543	0.00417045	toxoplasma gondii family B protein	N/A	AAQM03000388	786	1409	+	295	-	-
TGGT1_362290	0	2.34189	4.53444	9.99272	8.37844	9.23339	2.29211	9.20151	-1.96718	0.00142308	0.00419021	hypothetical protein	1.85	TGGT1_chrXI	6171366	6172094	+	729	-	-
TGGT1_240290	10.5887	20.775	22.222	5.64132	12.4069	2.63095	17.8619	6.89304	1.36569	0.00159368	0.00464925	hypothetical protein	0.03	TGGT1_chrVI	1140557	1142821	-	660	PF06098:Radial spoke protein 3	-
TGGT1_240295	15.6532	11.6298	5.8543	5.43961	3.13637	0.851711	11.0458	3.14256	1.79786	0.00170854	0.0049517	hypothetical protein	0.74	TGGT1_chrVI	1143648	1145221	-	873	-	-
TGGT1_218890	15.3179	25.0821	13.8093	4.62275	9.37164	9.28868	18.0698	7.76103	1.18368	0.00184845	0.00531541	hypothetical protein	-1.46	TGGT1_chrXII	1172856	1176358	+	2907	-	-
TGGT1_205450	13.5076	23.8487	11.1358	2.41773	7.29826	9.34767	16.164	6.35455	1.30038	0.00190086	0.0054555	hypothetical protein	0.55	TGGT1_chrVIIa	1307375	1308103	+	438	-	-
TGGT1_238970	15.3039	21.8785	17.5177	9.93779	7.33423	7.35378	18.2334	8.2086	1.13684	0.0022794	0.00644485	hypothetical protein	-0.88	TGGT1_chrVI	347197	359097	+	8013	-	-
TGGT1_301140	5.30832	13.5753	6.92734	16.8371	21.8808	18.4471	8.60364	19.055	-1.16414	0.00228406	0.0064528	SAG-related sequence SRS19A	1.06	TGGT1_chrIV	2170687	2171901	-	1215	PF04092:SRS domain	-
TGGT1_202400	3.67666	2.36456	1.6962	7.8774	10.4235	9.23342	2.57914	9.17811	-1.78259	0.00293533	0.00804874	calcium binding egf domain-containing protein	-1.09	TGGT1_chrVIIa	3253323	3259001	+	3237	PF14670:Coagulation Factor Xa inhibitory site|PF07645:Calcium-binding EGF domain|PF12662:Complement Clr-like EGF-like	EGF_CA
TGGT1_244030	14.4571	21.701	12.0646	2.43055	10.3683	7.40722	16.0742	6.73535	1.21591	0.00294245	0.00806079	inner membrane complex protein IMC3	1.2	TGGT1_chrVI	2883154	2885241	+	2088	-	-
TGGT1_211050	6.10929	10.6151	18.8852	1.2433	6.22258	4.63389	11.8699	4.03326	1.51637	0.00307499	0.00838755	ATPase, AAA family protein	1.2	TGGT1_chrIV	1877929	1883867	+	2376	3.6.1.3 (Adenosinetriphosphatase)	AAA
TGGT1_409980	5.55112e-17	5.55112e-17	5.55112e-17	1.21841	1.08787	7.56212	5.55112e-17	3.28947	-4.80952	0.00312044	0.00849933	KRUF family protein	N/A	AAQM03000213	91	1965	+	245	-	-
TGGT1_286020	22.1915	60.8246	23.0777	10.2714	11.5646	22.4652	35.3646	14.7671	1.27621	0.00316306	0.00858808	hypothetical protein	-0.78	TGGT1_chrV	1907231	1908617	-	693	-	-
TGGT1_265205	27.5038	23.2242	14.5166	9.00364	11.4752	11.1003	21.7482	10.5264	1.03102	0.00318789	0.0086502	WD domain, G-beta repeat-containing protein	1.28	TGGT1_chrIX	1513249	1522931	-	4320	-	-
TGGT1_409490	10.8987	8.35184	12.3926	3.37183	2.12428	5.61184	10.5477	3.70265	1.47617	0.00325446	0.00879847	tRNA-Val	N/A	TGGT1_chrXI	316842	316914	-	73	-	-
TGGT1_408270	3.69444	1.24904	1.71475	9.93787	9.37932	5.44005	2.21941	8.25241	-1.80444	0.00340075	0.00911878	tRNA-Lys	N/A	TGGT1_chrVIII	5978036	5978108	-	73	-	-
TGGT1_254790	9.62319	12.126	32.5344	33.6089	33.5058	43.6565	18.0945	36.9237	-1.02104	0.00347196	0.00926763	hypothetical protein	1.05	TGGT1_chrIII	1908080	1913909	-	4620	-	-
TGGT1_258120	7.1877	7.13307	11.5897	18.9207	20.8441	15.5972	8.63682	18.454	-1.07007	0.00348662	0.00930115	Pex2 / Pex12 amino terminal region protein	-0.07	TGGT1_chrVIIb	3527981	3529852	-	1872	PF04757:Pex2 / Pex12 amino terminal region	-
novel.218	3.54102	3.64668	9.00435	7.03477	21.7707	13.8337	5.39735	14.213	-1.36567	0.00360923	0.00959356	N/A	N/A	AAQM03001262	15	1347	-	1333	-	-
TGGT1_205398	0	1.14314	0.88165	9.75624	2.14706	3.6364	0.674929	5.1799	-2.77046	0.00401688	0.010553	putative DNA repair and recombination protein RAD54	1.08	TGGT1_chrVIIa	1336354	1337281	+	714	PF00271:Helicase conserved C-terminal domain	Helicase_C
novel.264	11.5589	18.5668	21.3288	2.4679	8.34983	12.1802	17.1515	7.66597	1.12569	0.00416452	0.0108801	N/A	N/A	AAQM03001460	1	829	-	829	-	-
TGGT1_225028	7.15897	8.26447	12.4836	4.39056	2.11209	2.75361	9.30236	3.08542	1.56941	0.00420313	0.0109648	putative myosin heavy chain	0.57	TGGT1_chrX	2473540	2486017	+	3489	-	-
TGGT1_212240	6.26798	13.5473	5.08883	4.34991	2.0991	0.870752	8.30138	2.43992	1.72044	0.00434189	0.0112935	putative beta-1 tubulin	1.12	TGGT1_chrX	3870160	3872634	-	1350	PF00091:Tubulin/FtsZ family, GTPase domain|PF03953:Tubulin C-terminal domain	Tubulin
TGGT1_264630	2.55167	9.15254	8.90726	3.26037	1.06065	0.891112	6.87049	1.73738	1.92104	0.00438447	0.0113909	hypothetical protein	1.74	TGGT1_chrIX	1982892	1983550	-	333	-	-
TGGT1_205430	9.10435	10.3557	5.99757	2.26189	3.12907	2.76666	8.48587	2.7192	1.58488	0.00452813	0.0117194	isovaleryl-CoA dehydrogenase	0.91	TGGT1_chrVIIa	1316462	1322920	-	1215	1.3.8.4 (Isovaleryl-CoA dehydrogenase)	-
TGGT1_213360	3.69446	0.083458	2.64831	12.0208	3.22176	8.32697	2.14208	7.85653	-1.7481	0.00470637	0.0121369	leucine rich repeat-containing protein	0.07	TGGT1_chrV	823332	825931	-	990	-	-
TGGT1_251820	4.61601	2.38645	1.67836	5.55112e-17	5.55112e-17	5.55112e-17	2.89361	5.55112e-17	4.60658	0.0047266	0.0121797	hypothetical protein	1.85	TGGT1_chrXII	5521839	5524091	-	867	-	-
TGGT1_409500	0	5.61304	3.54228	5.55112e-17	5.55112e-17	5.55112e-17	3.05177	5.55112e-17	4.61953	0.00515169	0.0131223	tRNA-Val	N/A	TGGT1_chrXI	315661	315733	-	73	-	-
TGGT1_258508	3.56851	2.50656	8.1104	1.10192	1.04106	0	4.72849	0.714327	2.61434	0.00591995	0.0148907	3'5'-cyclic nucleotide phosphodiesterase domain-containing protein	-1.19	TGGT1_chrVIIb	3341296	3346172	+	1830	3.1.4.17 (3'%2C5'-cyclic-nucleotide phosphodiesterase)	Ion_trans
TGGT1_255175	11.7728	10.6374	14.1578	1.27902	5.22463	8.44511	12.1893	4.98292	1.24648	0.00602578	0.0151417	hypothetical protein	-0.17	TGGT1_chrVIIb	4960273	4961418	+	309	-	-
TGGT1_210482	10.8075	14.989	12.2633	7.66045	3.17583	4.59364	12.6866	5.14331	1.28327	0.00661473	0.0164283	hypothetical protein	0.13	TGGT1_chrIX	4543392	4546133	-	1866	-	-
TGGT1_233320	1.65432	8.00043	8.03662	1.13537	2.07733	0.902016	5.89712	1.37157	2.00254	0.00693879	0.0171179	hypothetical protein	2.19	TGGT1_chrVIII	2587429	2591383	+	3099	-	-
TGGT1_243655	3.58259	5.74814	4.37139	9.06793	8.43128	17.7821	4.56737	11.7604	-1.36363	0.00771465	0.0187395	GMC oxidoreductase	-0.18	TGGT1_chrVI	2691483	2695447	+	2280	PF00732:GMC oxidoreductase|PF05199:GMC oxidoreductase	-
TGGT1_239430	6.49627	2.42837	1.64431	8.93628	10.4235	8.27388	3.52298	9.21123	-1.34402	0.00791771	0.0191696	EF hand domain-containing protein	1.07	TGGT1_chrVI	650975	652748	+	1542	PF13202:EF hand	-
TGGT1_272240	7.05047	13.8614	15.1187	2.36486	6.24648	6.51593	12.0102	5.04242	1.21187	0.00895346	0.0213274	Toxoplasma gondii family D protein	0.61	TGGT1_chrVIII	4123242	4125146	+	1905	-	-
TGGT1_207740	0	5.61304	3.54228	16.2984	5.30286	6.3596	3.05177	9.32029	-1.62131	0.00910714	0.0216573	hypothetical protein	0.54	TGGT1_chrIb	267022	269731	-	2259	-	-
TGGT1_318738	2.62445	5.77314	6.22492	1.11927	2.06912	0	4.87417	1.0628	2.11613	0.00995301	0.0234622	hypothetical protein	-0.31	TGGT1_chrIV	1055073	1055767	-	525	-	-
TGGT1_315845	7.94144	13.9577	17.8464	5.60791	5.24565	7.43533	13.2485	6.0963	1.09711	0.0102838	0.0241776	kinesin motor domain-containing protein	-1.01	TGGT1_chrXI	4961366	4966619	-	1785	PF00225:Kinesin motor domain	Kinesin
TGGT1_277572	0.835717	6.6463	0.779736	5.55112e-17	5.55112e-17	5.55112e-17	2.75392	5.55112e-17	4.47215	0.0104625	0.024526	Toxoplasma gondii family D protein	-0.62	TGGT1_chrXII	6501548	6503302	-	1755	-	-
TGGT1_367020	1.6653	5.82161	9.00422	2.19144	1.05454	0.902014	5.49704	1.38266	1.91459	0.0110234	0.0256171	hypothetical protein	2.2	TGGT1_chrIX	3786157	3787012	+	393	PF14931:Intraflagellar transport complex B, subunit 20	-
TGGT1_246640	1.85082	1.16691	0	6.59029	7.25903	0.807577	1.00591	4.88563	-2.17102	0.0115348	0.0266377	hypothetical protein	0.32	TGGT1_chrXII	2837906	2838738	+	609	-	-
TGGT1_262440	7.31119	8.02637	3.34787	18.6632	11.5386	10.9837	6.22847	13.7285	-1.13517	0.011655	0.0268733	hypothetical protein	1.64	TGGT1_chrVIIb	1217478	1218956	-	1479	-	-
TGGT1_240365	0.928297	0.0119657	0	0.0977505	2.12425	8.51293	0.313421	3.57831	-3.08706	0.0119974	0.0275766	hypothetical protein	0.55	TGGT1_chrVI	1176741	1177280	+	540	-	-
TGGT1_222188	3.54098	4.73797	8.06074	10.1298	12.5267	12.9674	5.44656	11.8746	-1.10133	0.0121664	0.0278855	hypothetical protein	-0.8	TGGT1_chrII	918939	920399	+	1461	-	-
TGGT1_289660	4.39153	13.519	6.03553	3.31934	2.10571	2.76666	7.98201	2.73057	1.48289	0.0123018	0.0281374	hypothetical protein	1.85	TGGT1_chrIX	3177334	3177997	-	426	-	-
TGGT1_216740B	0.618617	0.364233	27.5818	0.0712455	4.14988	3.7286	9.52154	2.64991	1.77114	0.0131013	0.0297814	riboflavin kinase	N/A	TGGT1_chrXI	5851470	5851616	+	147	2.7.1.26 (Riboflavin kinase)	-
TGGT1_409810	0	1.11691	0	4.40979	2.11827	3.70017	0.372303	3.40941	-2.97813	0.0138315	0.0312169	tRNA-Thr	N/A	TGGT1_chrX	6658296	6658368	-	73	-	-
TGGT1_212030	7.3113	5.86838	5.20302	0.044607	1.06064	3.77635	6.12757	1.6272	1.78024	0.0140648	0.0316145	hypothetical protein	1.14	TGGT1_chrX	4013115	4014839	-	1725	-	-
TGGT1_408700	21.1791	12.9881	10.2649	9.88044	6.28999	5.47594	14.8107	7.21546	1.03677	0.0142119	0.0318967	tRNA-Asp	N/A	TGGT1_chrXII	5215322	5215393	-	72	-	-
TGGT1_409930	5.53758	1.32061	3.49924	1.08268	0.00367761	0	3.45247	0.36212	2.97506	0.0142476	0.0319605	tRNA-Ser	N/A	TGGT1_chrIX	2703172	2703253	+	82	-	-
TGGT1_409240	9.22308	4.78157	4.27304	1.15055	2.08498	1.84656	6.09256	1.69403	1.77497	0.0143163	0.0320983	tRNA-Cys	N/A	TGGT1_chrVIIa	4288785	4288856	-	72	-	-
TGGT1_205402	0.783222	9.99227	2.53051	1.10192	0.00735005	0.926198	4.43533	0.678488	2.46571	0.0143932	0.0322218	SNF2 family N-terminal domain-containing protein	0.61	TGGT1_chrVIIa	1333836	1335910	+	1470	PF10382:Protein of unknown function (DUF2439)|PF00176:SNF2 family N-terminal domain	SNF2_N
TGGT1_252330	11.1023	3.72561	5.16398	0.0535013	3.11358	2.79449	6.66395	1.98719	1.66702	0.014789	0.0329994	hypothetical protein	-0.3	TGGT1_chrIII	475832	477475	-	1149	-	-
TGGT1_240800	11.713	11.8127	16.8838	7.73765	5.25241	6.46004	13.4698	6.48337	1.05024	0.0154843	0.0344121	MORN repeat-containing protein	-0.55	TGGT1_chrVI	1420676	1424192	+	771	-	-
TGGT1_209755A	3.40483	10.4052	13.449	1.21843	3.14336	5.62751	9.08633	3.32977	1.38531	0.015814	0.0350833	hypothetical protein	0.59	TGGT1_chrIb	1444711	1445894	+	1184	-	-
TGGT1_307840	4.53239	5.74815	3.4391	2.17113	1.04806	0	4.57321	1.07307	2.02018	0.015859	0.0351653	SF-assemblin/beta giardin protein	-0.08	TGGT1_chrXII	385714	387113	-	609	PF06705:SF-assemblin/beta giardin	-
TGGT1_224905	11.9515	6.04179	7.84032	5.46036	1.08789	3.70016	8.61121	3.41614	1.3194	0.0170775	0.0374639	hypothetical protein	1.2	TGGT1_chrX	2608305	2609085	-	450	-	-
TGGT1_246763	16.5049	16.0915	6.67311	4.53105	9.32344	3.61301	13.0898	5.8225	1.14785	0.0172272	0.0377642	hypothetical protein	0.84	TGGT1_chrXII	2914918	2916514	-	402	-	-
TGGT1_258570	7.27879	6.99743	6.09544	9.17506	10.5267	22.4965	6.79055	14.0661	-1.04903	0.0174284	0.0381298	hypothetical protein	0.91	TGGT1_chrVIIb	3296577	3296978	-	402	-	-
TGGT1_255480	1.78761	2.3419	2.64826	5.55112e-17	5.55112e-17	5.55112e-17	2.25926	5.55112e-17	4.26184	0.0174816	0.0382271	thioredoxin domain-containing protein	-0.61	TGGT1_chrVIIb	4700342	4702482	+	1329	5.3.4.1 (Protein disulfide-isomerase)	-
TGGT1_254360	0.847023	3.41908	2.64824	5.55112e-17	5.55112e-17	5.55112e-17	2.30478	5.55112e-17	4.26569	0.0176644	0.0385887	hypothetical protein	0.06	TGGT1_chrIII	1615008	1617189	-	618	-	-
TGGT1_304450	5.55112e-17	5.55112e-17	5.55112e-17	0.0623816	4.14151	2.78025	5.55112e-17	2.32805	-4.33097	0.018125	0.0394491	cation-transporting ATPase	0.8	TGGT1_chrVIIa	478259	479464	+	807	-	-
TGGT1_313235	4.65388	2.34191	0	5.55112e-17	5.55112e-17	5.55112e-17	2.33193	5.55112e-17	4.2641	0.0184017	0.0399923	hypothetical protein	1.6	TGGT1_chrXI	3168080	3169483	-	717	-	-
TGGT1_223258	8.78145	14.1408	24.2454	10.9509	6.29681	5.46378	15.7226	7.5705	1.05296	0.0185723	0.040284	hypothetical protein	-1.22	TGGT1_chrX	3812963	3815788	-	1080	-	-
TGGT1_207210	0.753832	9.01697	6.20201	2.19144	1.05454	0.902014	5.32427	1.38266	1.84411	0.0187225	0.0405899	hypothetical protein	0.05	TGGT1_chrX	7324139	7324471	+	333	-	-
TGGT1_319630	7.232	10.3047	6.03574	3.3374	1.08274	4.6778	7.85749	3.03265	1.31106	0.018921	0.04093	hypothetical protein	1.26	TGGT1_chrIV	765950	766780	-	831	-	-
TGGT1_411200	8.24939	3.70629	7.05203	2.22833	2.09221	1.83359	6.3359	2.05138	1.59667	0.0191587	0.0413835	SAG-related sequence protein SRS48Q	N/A	AAQM03000447	1026	2633	-	1098	PF04092:SRS domain	-
TGGT1_202445	4.4588	9.09981	5.20285	1.16504	1.06646	3.75956	6.25382	1.99702	1.54008	0.0197421	0.0424469	hypothetical protein	1.7	TGGT1_chrVIIa	3223038	3224067	-	522	-	-
TGGT1_301360	5.59686	40.9206	37.4948	9.08418	20.7001	7.21029	28.0041	12.3315	1.18211	0.0202521	0.0433959	hypothetical protein	-0.88	TGGT1_chrIV	2289660	2293328	-	1572	-	-
TGGT1_233330	4.4451	5.89112	8.93095	0.0534926	1.06646	4.72728	6.42239	1.94908	1.60597	0.0204355	0.0437043	radial spokehead family protein	-0.46	TGGT1_chrVIII	2592134	2593552	-	1419	PF04712:Radial spokehead-like protein	-
TGGT1_249750	1.77378	2.36455	3.56521	8.84699	6.29677	7.38003	2.56785	7.50793	-1.49337	0.0209973	0.0446363	hypothetical protein	0.85	TGGT1_chrXII	4718531	4719214	-	684	-	-
TGGT1_234400	17.6435	6.1026	5.00175	1.23097	3.15018	6.57752	9.58262	3.65289	1.34293	0.022242	0.0469217	hypothetical protein	1.72	TGGT1_chrX	4233728	4234345	-	618	-	-
TGGT1_233670	11.0655	7.04393	4.20058	3.31934	2.10571	2.76666	7.43668	2.73057	1.40659	0.0225185	0.047426	hypothetical protein	1.24	TGGT1_chrVIII	2718272	2718949	+	678	-	-
TGGT1_259900	8.30168	5.82168	2.46219	0.0446143	3.10526	1.84656	5.52852	1.66548	1.62342	0.0231248	0.0485068	hypothetical protein	-1.46	TGGT1_chrVIIb	2596808	2599009	+	2181	-	-
TGGT1_225102	8.10741	7.17607	12.4837	5.48053	4.17323	1.77631	9.25574	3.81002	1.28614	0.0238769	0.0498834	hypothetical protein	-0.62	TGGT1_chrX	2434743	2437129	+	597	-	-
TGGT1_281030	0.870811	1.2099	2.69444	9.778	3.18192	3.62457	1.59171	5.52816	-1.68909	0.0240592	0.050205	hypothetical protein	0.74	TGGT1_chrVIIa	27732	28193	+	462	-	-
TGGT1_227100	1.76041	4.54426	2.6063	0.0089454	1.03327	0	2.97032	0.347406	2.70949	0.0247692	0.0515045	hypothetical protein	-0.26	TGGT1_chrX	994830	995773	+	339	-	-
TGGT1_239640	2.62439	7.91981	4.35074	0.0357096	1.05454	2.82556	4.96498	1.30527	1.75369	0.0252001	0.0522289	hypothetical protein	0.5	TGGT1_chrVI	811599	812226	+	456	-	-
novel.270	0.928297	0.0119657	0	1.20565	6.19654	1.79807	0.313421	3.06675	-2.83618	0.0260777	0.0538712	N/A	N/A	AAQM03001508	1	729	+	412	-	-
TGGT1_203110	4.58096	4.59648	1.64426	0.0178773	0.00734916	1.89149	3.60723	0.638907	2.1973	0.0267666	0.0551014	putative citrate synthase	1.72	TGGT1_chrVIIa	2703911	2707079	-	1530	2.3.3.1 (Citrate (Si)-synthase)	Citrate_synt
TGGT1_203688	0.870822	0.0596818	3.6407	8.68792	3.16966	2.69415	1.52374	4.85058	-1.50748	0.0270438	0.0555947	hypothetical protein	N/A	AAQM03000455	422	1684	+	206	-	-
TGGT1_230535	2.66416	2.44852	6.29695	0.0178802	2.06013	0	3.80321	0.69267	2.30568	0.0270675	0.0556175	hypothetical protein	0.39	TGGT1_chrVIII	846138	847780	-	1071	-	-
TGGT1_292350	5.29526	10.3806	10.6494	4.42844	3.15021	3.6867	8.77509	3.75511	1.19406	0.0274933	0.0563878	hypothetical protein	0.92	TGGT1_chrIX	4512014	4512523	+	510	-	-
TGGT1_278420	2.67793	6.73798	1.6442	0.0178773	0.00734916	1.89149	3.6867	0.638907	2.2064	0.0278708	0.0570694	Toxoplasma gondii family A protein	-1.97	TGGT1_chrXII	6030859	6031947	-	1089	-	-
TGGT1_313055	1.80203	4.4585	0	4.5469	7.29076	6.4736	2.08684	6.10375	-1.59261	0.0291213	0.0591978	hypothetical protein	1.5	TGGT1_chrXI	3034408	3034936	-	261	-	-
TGGT1_240285	9.22308	4.78157	4.27304	2.22834	3.1136	0.880734	6.09256	2.07422	1.52599	0.0293147	0.0595576	hypothetical protein	-0.62	TGGT1_chrVI	1136869	1138479	-	1071	-	-
TGGT1_266650	0.78329	6.79455	5.33065	3.215	0.01102	0	4.30283	1.07534	1.91959	0.0294868	0.0598112	hypothetical protein	1.37	TGGT1_chrIX	882077	883480	+	1404	-	-
TGGT1_269365	0.858667	3.39212	1.73407	5.59098	10.3426	1.71668	1.99495	5.88342	-1.52246	0.0343647	0.0686054	hypothetical protein	-1.58	TGGT1_chrVIII	5866264	5869963	+	3204	-	-
TGGT1_314487	1.80203	4.4585	0	5.55112e-17	5.55112e-17	5.55112e-17	2.08684	5.55112e-17	4.06614	0.0353062	0.0702474	hypothetical protein	1.18	TGGT1_chrXI	4106466	4107128	+	303	-	-
TGGT1_305110	0	4.45849	1.73405	5.55112e-17	5.55112e-17	5.55112e-17	2.06418	5.55112e-17	4.06487	0.0354206	0.0704592	hypothetical protein	0.46	TGGT1_chrIX	5002728	5003444	+	717	-	-
TGGT1_282020	5.55112e-17	5.55112e-17	5.55112e-17	5.37211	1.06648	0	5.55112e-17	2.14619	-4.13743	0.0365773	0.0725807	hypothetical protein	-0.09	TGGT1_chrVIIa	4228737	4231020	-	1185	-	-
TGGT1_363790	4.53243	4.66958	4.37143	3.2385	1.05455	0	4.52448	1.43102	1.64097	0.036919	0.0731113	SAG-related sequence protein SRS22I	N/A	AAQM03000469	702	1238	-	537	PF04092:SRS domain	-
TGGT1_242360	0.847037	2.34189	3.58905	5.62463	4.22709	9.34764	2.25933	6.39978	-1.46354	0.0373283	0.073757	tetratricopeptide repeat-containing protein	1.58	TGGT1_chrVI	1892181	1900095	-	2172	-	-
TGGT1_272280	7.29492	5.89115	6.11602	1.17897	0.0256353	5.67826	6.43403	2.29429	1.39661	0.0377103	0.0743954	putative PP2C	-0.55	TGGT1_chrVIII	4097110	4102019	+	2217	3.1.3.16 (Protein-serine/threonine phosphatase)	PP2C
TGGT1_252300	11.0129	8.19643	5.99772	2.30814	3.15019	5.61185	8.40234	3.69006	1.14168	0.0381791	0.0752197	hypothetical protein	0.99	TGGT1_chrIII	465381	466729	-	1257	-	-
TGGT1_278410	3.56837	6.84839	4.35078	15.3123	9.42275	6.32479	4.92251	10.3533	-1.06013	0.0392976	0.0771243	Toxoplasma gondii family A protein	1.05	TGGT1_chrXII	6033577	6034764	-	1188	-	-
TGGT1_319980	0	0.0715726	5.51253	5.55112e-17	5.55112e-17	5.55112e-17	1.86137	5.55112e-17	4.03074	0.0393462	0.0771929	hypothetical protein	-0.73	TGGT1_chrIV	561738	562562	-	825	-	-
TGGT1_202210	6.45893	4.64582	1.61193	12.1002	10.4236	5.40565	4.23889	9.3098	-1.1124	0.0400417	0.0783144	nucleoside diphosphate kinase	0.6	TGGT1_chrVIIa	3415915	3418064	-	1161	2.7.4.6 (Nucleoside-diphosphate kinase)	NDK
TGGT1_276850	4.56432	4.62146	2.54879	1.11927	2.06912	0	3.91152	1.0628	1.80392	0.0408741	0.0796083	hypothetical protein	0.26	TGGT1_chrXII	6798855	6799169	-	315	-	-
TGGT1_409820	0	2.23977	0.861907	5.50004	3.15685	3.67362	1.03389	4.11017	-1.94378	0.0409616	0.0797435	tRNA-Thr	N/A	TGGT1_chrX	6658862	6658934	-	73	-	-
TGGT1_316410	3.62734	6.73799	0.736778	11.0094	5.29069	9.26057	3.7007	8.52024	-1.22385	0.0412095	0.0801734	hypothetical protein	0.73	TGGT1_chrXI	5223717	5224283	+	567	-	-
TGGT1_408330	5.4693	0.177976	8.11052	1.13536	1.05454	1.86033	4.58593	1.35008	1.72178	0.0432515	0.0835586	toxoplasma gondii family D protein	N/A	AAQM03000017	1	1208	-	1208	-	-
TGGT1_224675	0	1.11691	0	3.31934	2.10571	2.76666	0.372303	2.73057	-2.66888	0.0432881	0.0835927	hypothetical protein	0.71	TGGT1_chrX	2790488	2792228	+	444	-	-
TGGT1_225290	10.996	6.04178	8.7748	3.38836	4.1805	4.63388	8.60421	4.06758	1.06718	0.0433593	0.0836755	GDA1/CD39 (nucleoside phosphatase) family protein	0.81	TGGT1_chrX	2241349	2243283	-	1935	3.6.1.15 (Nucleoside-triphosphate phosphatase)	-
novel.150	3.67668	1.26763	2.6269	0.00894466	0.00367716	0.940313	2.52374	0.317645	2.53964	0.0436487	0.0841606	N/A	N/A	AAQM03001035	479	703	-	225	-	-
TGGT1_410840	0.928297	0.0119657	0	1.1925	4.14989	2.76666	0.313421	2.70302	-2.67055	0.0437557	0.0843486	tRNA-Arg	N/A	TGGT1_chrV	261759	261831	+	73	-	-
TGGT1_258085	1.86998	0.0239172	0	4.40982	4.16571	1.78703	0.6313	3.45419	-2.20121	0.0441764	0.0850669	hypothetical protein	0.4	TGGT1_chrVIIb	3556801	3557028	-	228	-	-
TGGT1_252640	5.39218	9.12642	5.18309	5.39561	2.09911	0	6.56723	2.49824	1.39306	0.0473524	0.0905329	P-type ATPase PMA1	1.82	TGGT1_chrIII	607850	611702	-	3456	3.6.3.6 (Proton-exporting ATPase)	E1-E2_ATPase
TGGT1_306230	1.65438	5.84517	9.92355	3.28097	1.06647	1.83359	5.8077	2.06034	1.44989	0.0478994	0.091559	hypothetical protein	-0.64	TGGT1_chrIX	5629025	5644690	+	3441	-	-
TGGT1_254855	4.51701	6.8484	3.42006	8.97045	13.5024	7.29144	4.92849	9.92143	-1.00734	0.0484867	0.0925816	hypothetical protein	-0.11	TGGT1_chrIII	1959893	1962388	+	525	-	-
TGGT1_281040	5.50231	5.72257	1.6119	13.2472	1.18597	17.8293	4.27893	10.7541	-1.31458	0.0493026	0.0937957	hypothetical protein	N/A	AAQM03000468	1301	1699	-	399	-	-
TGGT1_221840	7.24735	9.20369	6.05533	2.29312	0.0365496	7.56211	7.50212	3.29726	1.10989	0.0498163	0.0946652	hypothetical protein	-0.55	TGGT1_chrII	609681	611075	+	1395	-	-
