# Supplementary material for: Essential Functions of Calmodulin and Identification of Its Proximal Interacting Proteins in Tachyzoite-Stage Toxoplasma gondii via BioID Technology
Source: Microbiol Spectr. 2022 Oct 10;10(5):e01363-22. doi: 10.1128/spectrum.01363-22 (PMC9602672; doi:10.1128/spectrum.01363-22)
Supplement: Supplemental file 4 — Table S4. Download spectrum.01363-22-s0004.xlsx, XLSX file, 0.02 MB [file spectrum.01363-22-s0004.xlsx]

## Sheet: Gene Ontology
	Table S4. GO analysis of transcriptome differentially expressed genes
Type	ID	Name	Bgd count	Result count	Result gene list	Pct of bgd	Fold enrichment	Odds ratio	P-value	Benjamini	Bonferroni
Biological Process	GO:0006183	GTP biosynthetic process	3	2	TGGT1_202210,TGGT1_269035,	66.7	32.69	98	0.00121925	0.0665672	0.303593
Biological Process	GO:0046051	UTP metabolic process	3	2	TGGT1_202210,TGGT1_269035,	66.7	32.69	98	0.00121925	0.0665672	0.303593
Biological Process	GO:0006228	UTP biosynthetic process	3	2	TGGT1_202210,TGGT1_269035,	66.7	32.69	98	0.00121925	0.0665672	0.303593
Biological Process	GO:0046039	GTP metabolic process	3	2	TGGT1_202210,TGGT1_269035,	66.7	32.69	98	0.00121925	0.0665672	0.303593
Biological Process	GO:0009209	pyrimidine ribonucleoside triphosphate biosynthetic process	4	2	TGGT1_202210,TGGT1_269035,	50	24.52	48.99	0.00240604	0.0665672	0.599105
Biological Process	GO:0009208	pyrimidine ribonucleoside triphosphate metabolic process	4	2	TGGT1_202210,TGGT1_269035,	50	24.52	48.99	0.00240604	0.0665672	0.599105
Biological Process	GO:0046036	CTP metabolic process	4	2	TGGT1_202210,TGGT1_269035,	50	24.52	48.99	0.00240604	0.0665672	0.599105
Biological Process	GO:0009148	pyrimidine nucleoside triphosphate biosynthetic process	4	2	TGGT1_202210,TGGT1_269035,	50	24.52	48.99	0.00240604	0.0665672	0.599105
Biological Process	GO:0006241	CTP biosynthetic process	4	2	TGGT1_202210,TGGT1_269035,	50	24.52	48.99	0.00240604	0.0665672	0.599105
Biological Process	GO:0009218	pyrimidine ribonucleotide metabolic process	5	2	TGGT1_202210,TGGT1_269035,	40	19.61	32.65	0.00395678	0.0703742	0.985239
Biological Process	GO:0009147	pyrimidine nucleoside triphosphate metabolic process	5	2	TGGT1_202210,TGGT1_269035,	40	19.61	32.65	0.00395678	0.0703742	0.985239
Biological Process	GO:1901068	guanosine-containing compound metabolic process	5	2	TGGT1_202210,TGGT1_269035,	40	19.61	32.65	0.00395678	0.0703742	0.985239
Biological Process	GO:1901070	guanosine-containing compound biosynthetic process	5	2	TGGT1_202210,TGGT1_269035,	40	19.61	32.65	0.00395678	0.0703742	0.985239
Biological Process	GO:0009220	pyrimidine ribonucleotide biosynthetic process	5	2	TGGT1_202210,TGGT1_269035,	40	19.61	32.65	0.00395678	0.0703742	0.985239
Biological Process	GO:0042451	purine nucleoside biosynthetic process	8	2	TGGT1_202210,TGGT1_269035,	25	12.26	16.32	0.0106445	0.133645	1
Biological Process	GO:0046129	purine ribonucleoside biosynthetic process	8	2	TGGT1_202210,TGGT1_269035,	25	12.26	16.32	0.0106445	0.133645	1
Biological Process	GO:0042278	purine nucleoside metabolic process	8	2	TGGT1_202210,TGGT1_269035,	25	12.26	16.32	0.0106445	0.133645	1
Biological Process	GO:0007018	microtubule-based movement	46	4	TGGT1_230020,TGGT1_233330,TGGT1_274020,TGGT1_315845,	8.7	4.26	4.72	0.0138024	0.133645	1
Biological Process	GO:0009163	nucleoside biosynthetic process	10	2	TGGT1_202210,TGGT1_269035,	20	9.81	12.23	0.0166587	0.133645	1
Biological Process	GO:1901659	glycosyl compound biosynthetic process	10	2	TGGT1_202210,TGGT1_269035,	20	9.81	12.23	0.0166587	0.133645	1
Biological Process	GO:0042455	ribonucleoside biosynthetic process	10	2	TGGT1_202210,TGGT1_269035,	20	9.81	12.23	0.0166587	0.133645	1
Biological Process	GO:0007017	microtubule-based process	74	5	TGGT1_212240,TGGT1_230020,TGGT1_233330,TGGT1_274020,TGGT1_315845,	6.8	3.31	3.61	0.0169407	0.133645	1
Biological Process	GO:0006928	movement of cell or subcellular component	49	4	TGGT1_230020,TGGT1_233330,TGGT1_274020,TGGT1_315845,	8.2	4	4.41	0.0171105	0.133645	1
Biological Process	GO:0009206	purine ribonucleoside triphosphate biosynthetic process	11	2	TGGT1_202210,TGGT1_269035,	18.2	8.91	10.87	0.0200925	0.133645	1
Biological Process	GO:0009144	purine nucleoside triphosphate metabolic process	11	2	TGGT1_202210,TGGT1_269035,	18.2	8.91	10.87	0.0200925	0.133645	1
Biological Process	GO:0009119	ribonucleoside metabolic process	11	2	TGGT1_202210,TGGT1_269035,	18.2	8.91	10.87	0.0200925	0.133645	1
Biological Process	GO:0006766	vitamin metabolic process	11	2	TGGT1_203720,TGGT1_216740B,	18.2	8.91	10.87	0.0200925	0.133645	1
Biological Process	GO:0006221	pyrimidine nucleotide biosynthetic process	11	2	TGGT1_202210,TGGT1_269035,	18.2	8.91	10.87	0.0200925	0.133645	1
Biological Process	GO:0006220	pyrimidine nucleotide metabolic process	11	2	TGGT1_202210,TGGT1_269035,	18.2	8.91	10.87	0.0200925	0.133645	1
Biological Process	GO:0009145	purine nucleoside triphosphate biosynthetic process	11	2	TGGT1_202210,TGGT1_269035,	18.2	8.91	10.87	0.0200925	0.133645	1
Biological Process	GO:0046305	alkanesulfonate biosynthetic process	1	1	TGGT1_244406,	100	49.03	inf	0.0203957	0.133645	1
Biological Process	GO:0046439	L-cysteine metabolic process	1	1	TGGT1_244406,	100	49.03	inf	0.0203957	0.133645	1
Biological Process	GO:0042412	taurine biosynthetic process	1	1	TGGT1_244406,	100	49.03	inf	0.0203957	0.133645	1
Biological Process	GO:0019932	second-messenger-mediated signaling	1	1	TGGT1_249240,	100	49.03	inf	0.0203957	0.133645	1
Biological Process	GO:0016559	peroxisome fission	1	1	TGGT1_243720,	100	49.03	inf	0.0203957	0.133645	1
Biological Process	GO:0019694	alkanesulfonate metabolic process	1	1	TGGT1_244406,	100	49.03	inf	0.0203957	0.133645	1
Biological Process	GO:0019530	taurine metabolic process	1	1	TGGT1_244406,	100	49.03	inf	0.0203957	0.133645	1
Biological Process	GO:0019722	calcium-mediated signaling	1	1	TGGT1_249240,	100	49.03	inf	0.0203957	0.133645	1
Biological Process	GO:0055114	oxidation-reduction process	170	8	TGGT1_203110,TGGT1_205430,TGGT1_243655,TGGT1_244406,TGGT1_253120,TGGT1_295720,TGGT1_311370,TGGT1_411100,	4.7	2.31	2.49	0.0219439	0.137785	1
Biological Process	GO:0046128	purine ribonucleoside metabolic process	12	2	TGGT1_202210,TGGT1_269035,	16.7	8.17	9.78	0.0237942	0.137785	1
Biological Process	GO:0009199	ribonucleoside triphosphate metabolic process	12	2	TGGT1_202210,TGGT1_269035,	16.7	8.17	9.78	0.0237942	0.137785	1
Biological Process	GO:0009201	ribonucleoside triphosphate biosynthetic process	12	2	TGGT1_202210,TGGT1_269035,	16.7	8.17	9.78	0.0237942	0.137785	1
Biological Process	GO:0009142	nucleoside triphosphate biosynthetic process	12	2	TGGT1_202210,TGGT1_269035,	16.7	8.17	9.78	0.0237942	0.137785	1
Biological Process	GO:0009205	purine ribonucleoside triphosphate metabolic process	13	2	TGGT1_202210,TGGT1_269035,	15.4	7.54	8.89	0.0277514	0.157047	1
Biological Process	GO:0044272	sulfur compound biosynthetic process	14	2	TGGT1_226800,TGGT1_244406,	14.3	7	8.15	0.0319524	0.17032	1
Biological Process	GO:0009141	nucleoside triphosphate metabolic process	14	2	TGGT1_202210,TGGT1_269035,	14.3	7	8.15	0.0319524	0.17032	1
Biological Process	GO:0042727	flavin-containing compound biosynthetic process	2	1	TGGT1_216740B,	50	24.52	48.51	0.0403794	0.17032	1
Biological Process	GO:0006750	glutathione biosynthetic process	2	1	TGGT1_226800,	50	24.52	48.51	0.0403794	0.17032	1
Biological Process	GO:0140115	export across plasma membrane	2	1	TGGT1_252640,	50	24.52	48.51	0.0403794	0.17032	1
Biological Process	GO:0120029	proton export across plasma membrane	2	1	TGGT1_252640,	50	24.52	48.51	0.0403794	0.17032	1
Biological Process	GO:0060294	cilium movement involved in cell motility	2	1	TGGT1_233330,	50	24.52	48.51	0.0403794	0.17032	1
Biological Process	GO:0060285	cilium-dependent cell motility	2	1	TGGT1_233330,	50	24.52	48.51	0.0403794	0.17032	1
Biological Process	GO:0006771	riboflavin metabolic process	2	1	TGGT1_216740B,	50	24.52	48.51	0.0403794	0.17032	1
Biological Process	GO:0042726	flavin-containing compound metabolic process	2	1	TGGT1_216740B,	50	24.52	48.51	0.0403794	0.17032	1
Biological Process	GO:0006775	fat-soluble vitamin metabolic process	2	1	TGGT1_203720,	50	24.52	48.51	0.0403794	0.17032	1
Biological Process	GO:0042373	vitamin K metabolic process	2	1	TGGT1_203720,	50	24.52	48.51	0.0403794	0.17032	1
Biological Process	GO:0019184	nonribosomal peptide biosynthetic process	2	1	TGGT1_226800,	50	24.52	48.51	0.0403794	0.17032	1
Biological Process	GO:0009231	riboflavin biosynthetic process	2	1	TGGT1_216740B,	50	24.52	48.51	0.0403794	0.17032	1
Biological Process	GO:0001539	cilium or flagellum-dependent cell motility	2	1	TGGT1_233330,	50	24.52	48.51	0.0403794	0.17032	1
Biological Process	GO:0034404	nucleobase-containing small molecule biosynthetic process	16	2	TGGT1_202210,TGGT1_269035,	12.5	6.13	6.98	0.0410409	0.17032	1
Biological Process	GO:0072528	pyrimidine-containing compound biosynthetic process	17	2	TGGT1_202210,TGGT1_269035,	11.8	5.77	6.51	0.0459066	0.187389	1
Cellular Component	GO:0001534	radial spoke	1	1	TGGT1_233330,	100	49.03	inf	0.0203957	0.22433	1
Cellular Component	GO:0005874	microtubule	34	3	TGGT1_212240,TGGT1_274020,TGGT1_315845,	8.8	4.33	4.76	0.0311912	0.22433	1
Cellular Component	GO:0099081	supramolecular polymer	34	3	TGGT1_212240,TGGT1_274020,TGGT1_315845,	8.8	4.33	4.76	0.0311912	0.22433	1
Cellular Component	GO:0099512	supramolecular fiber	34	3	TGGT1_212240,TGGT1_274020,TGGT1_315845,	8.8	4.33	4.76	0.0311912	0.22433	1
Cellular Component	GO:0099513	polymeric cytoskeletal fiber	34	3	TGGT1_212240,TGGT1_274020,TGGT1_315845,	8.8	4.33	4.76	0.0311912	0.22433	1
Cellular Component	GO:0099080	supramolecular complex	37	3	TGGT1_212240,TGGT1_274020,TGGT1_315845,	8.1	3.98	4.34	0.0387742	0.22433	1
Cellular Component	GO:0005779	integral component of peroxisomal membrane	2	1	TGGT1_243720,	50	24.52	48.51	0.0403794	0.22433	1
Cellular Component	GO:0031231	intrinsic component of peroxisomal membrane	2	1	TGGT1_243720,	50	24.52	48.51	0.0403794	0.22433	1
Cellular Component	GO:0032299	ribonuclease H2 complex	2	1	TGGT1_261670,	50	24.52	48.51	0.0403794	0.22433	1
Molecular Function	GO:0004550	nucleoside diphosphate kinase activity	3	2	TGGT1_202210,TGGT1_269035,	66.7	32.69	98	0.00121925	0.186781	0.21215
Molecular Function	GO:0019205	nucleobase-containing compound kinase activity	17	3	TGGT1_202210,TGGT1_269035,TGGT1_307603,	17.6	8.65	10.58	0.00454793	0.186781	0.79134
Molecular Function	GO:0046872	metal ion binding	476	18	TGGT1_202400,TGGT1_206650,TGGT1_219450,TGGT1_221310,TGGT1_228220,TGGT1_228990,TGGT1_233065,TGGT1_239430,TGGT1_244406,TGGT1_249240,TGGT1_252640,TGGT1_253790,TGGT1_262970,TGGT1_269310,TGGT1_272280,TGGT1_295720,TGGT1_305830,TGGT1_411100,	3.8	1.85	2.08	0.00689714	0.186781	1
Molecular Function	GO:0043169	cation binding	484	18	TGGT1_202400,TGGT1_206650,TGGT1_219450,TGGT1_221310,TGGT1_228220,TGGT1_228990,TGGT1_233065,TGGT1_239430,TGGT1_244406,TGGT1_249240,TGGT1_252640,TGGT1_253790,TGGT1_262970,TGGT1_269310,TGGT1_272280,TGGT1_295720,TGGT1_305830,TGGT1_411100,	3.7	1.82	2.04	0.00817335	0.186781	1
Molecular Function	GO:0043167	ion binding	1177	35	TGGT1_202210,TGGT1_202400,TGGT1_205398,TGGT1_205402,TGGT1_205430,TGGT1_206650,TGGT1_211050,TGGT1_212240,TGGT1_219450,TGGT1_221310,TGGT1_225290,TGGT1_226800,TGGT1_228220,TGGT1_228990,TGGT1_230020,TGGT1_233065,TGGT1_239430,TGGT1_243655,TGGT1_244406,TGGT1_249240,TGGT1_252640,TGGT1_253120,TGGT1_253790,TGGT1_262970,TGGT1_269035,TGGT1_269310,TGGT1_272280,TGGT1_274020,TGGT1_278882,TGGT1_295720,TGGT1_305…	3	1.46	1.73	0.00817857	0.186781	1
Molecular Function	GO:0016776	phosphotransferase activity, phosphate group as acceptor	25	3	TGGT1_202210,TGGT1_269035,TGGT1_307603,	12	5.88	6.72	0.0136731	0.186781	1
Molecular Function	GO:0005200	structural constituent of cytoskeleton	10	2	TGGT1_212240,TGGT1_307840,	20	9.81	12.23	0.0166587	0.186781	1
Molecular Function	GO:0008017	microtubule binding	27	3	TGGT1_230020,TGGT1_274020,TGGT1_315845,	11.1	5.45	6.16	0.0168862	0.186781	1
Molecular Function	GO:0050145	nucleoside monophosphate kinase activity	11	2	TGGT1_269035,TGGT1_307603,	18.2	8.91	10.87	0.0200925	0.186781	1
Molecular Function	GO:0004491	methylmalonate-semialdehyde dehydrogenase (acylating) activity	1	1	TGGT1_311370,	100	49.03	inf	0.0203957	0.186781	1
Molecular Function	GO:0016702	oxidoreductase activity, acting on single donors with incorporation of molecular oxygen, incorporation of two atoms of oxygen	1	1	TGGT1_244406,	100	49.03	inf	0.0203957	0.186781	1
Molecular Function	GO:0008466	glycogenin glucosyltransferase activity	1	1	TGGT1_310400,	100	49.03	inf	0.0203957	0.186781	1
Molecular Function	GO:0008470	isovaleryl-CoA dehydrogenase activity	1	1	TGGT1_205430,	100	49.03	inf	0.0203957	0.186781	1
Molecular Function	GO:0008482	sulfite oxidase activity	1	1	TGGT1_295720,	100	49.03	inf	0.0203957	0.186781	1
Molecular Function	GO:0004363	glutathione synthase activity	1	1	TGGT1_226800,	100	49.03	inf	0.0203957	0.186781	1
Molecular Function	GO:0030151	molybdenum ion binding	1	1	TGGT1_295720,	100	49.03	inf	0.0203957	0.186781	1
Molecular Function	GO:0017172	cysteine dioxygenase activity	1	1	TGGT1_244406,	100	49.03	inf	0.0203957	0.186781	1
Molecular Function	GO:0043546	molybdopterin cofactor binding	1	1	TGGT1_295720,	100	49.03	inf	0.0203957	0.186781	1
Molecular Function	GO:0102751	UDP-alpha-D-glucose:glucosyl-glycogenin alpha-D-glucosyltransferase activity	1	1	TGGT1_310400,	100	49.03	inf	0.0203957	0.186781	1
Molecular Function	GO:0050660	flavin adenine dinucleotide binding	30	3	TGGT1_205430,TGGT1_243655,TGGT1_253120,	10	4.9	5.47	0.0224327	0.195164	1
Molecular Function	GO:0003777	microtubule motor activity	32	3	TGGT1_230020,TGGT1_274020,TGGT1_315845,	9.4	4.6	5.09	0.0266175	0.219563	1
Molecular Function	GO:0005509	calcium ion binding	85	5	TGGT1_202400,TGGT1_219450,TGGT1_239430,TGGT1_249240,TGGT1_305830,	5.9	2.88	3.11	0.0289782	0.219563	1
Molecular Function	GO:0016491	oxidoreductase activity	222	9	TGGT1_203720,TGGT1_205430,TGGT1_227100,TGGT1_243655,TGGT1_244406,TGGT1_253120,TGGT1_295720,TGGT1_311370,TGGT1_411100,	4.1	1.99	2.13	0.0361972	0.219563	1
Molecular Function	GO:0015631	tubulin binding	37	3	TGGT1_230020,TGGT1_274020,TGGT1_315845,	8.1	3.98	4.34	0.0387742	0.219563	1
Molecular Function	GO:0016701	oxidoreductase activity, acting on single donors with incorporation of molecular oxygen	2	1	TGGT1_244406,	50	24.52	48.51	0.0403794	0.219563	1
Molecular Function	GO:0008553	proton-exporting ATPase activity, phosphorylative mechanism	2	1	TGGT1_252640,	50	24.52	48.51	0.0403794	0.219563	1
Molecular Function	GO:0036440	citrate synthase activity	2	1	TGGT1_203110,	50	24.52	48.51	0.0403794	0.219563	1
Molecular Function	GO:0008531	riboflavin kinase activity	2	1	TGGT1_216740B,	50	24.52	48.51	0.0403794	0.219563	1
Molecular Function	GO:0004523	RNA-DNA hybrid ribonuclease activity	2	1	TGGT1_220450,	50	24.52	48.51	0.0403794	0.219563	1
Molecular Function	GO:0047057	vitamin-K-epoxide reductase (warfarin-sensitive) activity	2	1	TGGT1_203720,	50	24.52	48.51	0.0403794	0.219563	1
Molecular Function	GO:0004108	citrate (Si)-synthase activity	2	1	TGGT1_203110,	50	24.52	48.51	0.0403794	0.219563	1
Molecular Function	GO:0016900	oxidoreductase activity, acting on the CH-OH group of donors, disulfide as acceptor	2	1	TGGT1_203720,	50	24.52	48.51	0.0403794	0.219563	1
Molecular Function	GO:0005506	iron ion binding	17	2	TGGT1_244406,TGGT1_411100,	11.8	5.77	6.51	0.0459066	0.242053	1
