# Supplementary material for: Essential Functions of Calmodulin and Identification of Its Proximal Interacting Proteins in Tachyzoite-Stage Toxoplasma gondii via BioID Technology
Source: Microbiol Spectr. 2022 Oct 10;10(5):e01363-22. doi: 10.1128/spectrum.01363-22 (PMC9602672; doi:10.1128/spectrum.01363-22)
Supplement: Supplemental file 5 — Table S5. Download spectrum.01363-22-s0005.xlsx, XLSX file, 0.01 MB [file spectrum.01363-22-s0005.xlsx]

## Sheet: Sheet1
Table S5. Primers used in this study
Primer name	Sequence (from 5’ to 3’)	Function
CaM-sgRNA-F	GCTAACCACCACCACTATCGGTTTTAGAGCTAGAAATAGC	For the construction of CRISPR-sgRNA-CaM plasmid
sgRNA-R	AACTTGACATCCCCATTTAC
CaM-5H-F	ACTCACTATAGGGCGAATTGGGTACCGCCAACAGTCTGTCCTACAAGCATGAC	For the 5' homologous fragment amplification of CaM
CaM-5H-R	CTCACGGGATTTACAGCCTGCGGACAAGAAACACCGAATGTGAAAATC
CaM-3H-F	CCACTTCATTATTTCTTCTTGAATTCATGGAGGTCCACACGAACCAGGACCCGCTCGATGCAGACCAGCTGACGGAGGAACAAATTG	For the 3' homologous fragment amplification of CaM
CaM-3H-R	CACAACGGTGATTAATTAAGCTGCAGGGTATACGCGGTGGAAAATTACTTGC
DHFR-F	CAGGCTGTAAATCCCGTGAGTC	For the fragment amplification of DHFR
DHFR-R	gaAAAGTGAAAGTCGAGCTCGGTACCGATTCCGTCAGCGGTCTGTC
pTetO7-CaM promoter-ty_F	AGCGTACACATACACTTCTCACATTTCCGTTCCAGAAAACTCCTCTTTTTTTACAAACAAAATGGAGGTCCACACGAACCAGG	For the plasmid construction of pTetO7-CaM promoter-ty
pTetO7-CaM promoter-ty_R	GAGAAGTGTATGTGTACGCTAACCACCACCACTACCGGTAACTATCGTCTTGAGTCCAACCCGGCCGTCGACCTCGAGTTTACCAC
5H-DHFR-7TetO-ty-3H_F	GCCAACAGTCTGTCCTACAAGCATGAC	For the amplification of homologous template (5H-DHFR-7TetO-ty-3H) for gene replacement
5H-DHFR-7TetO-ty-3H_R	GGTATACGCGGTGGAAAATTACTTGC
iCaM-PCR1_F	CACTCGACCAGTTTCTCGCCTCAG	For diagnostic PCRs on iCaM clones.
iCaM-PCR1_R	GTGTCGTGGATTTACCAGTCATGGACG
iCaM-PCR2_F	ATGGAGGTCCACACGAACCAGGAC
iCaM-PCR2/3_R	CTGTAGATTTTGCGAACAGAATGCATAAGCG
iCaM-PCR3_F	TTCTTGTCCGGGGGTGTTCTCCTGG
CaM-BirA*-F	ATTCCCTTTTTCGACAAAATGGCAGACCAGCTGAC	For the amplification of CaM CDS
CaM-BirA*-R	CGGTGTTATCCTTCATAATCGAGCGGGTCCTGGTTC
TUB-BirA*-F	ATGAAGGATAACACCGTGCCACTG	For the amplification of BirA* vector
TUB-BirA*-R	TTTGTCGAAAAAGGGAATTCAAG
CaM-BirA*-PCR1-F	CCCTTTTTCGACAAAATGGCAGACCAGC	For diagnostic PCRs on CaM-BirA* clones.
CaM-BirA*-PCR1-R	GCACTACGCAGGGATATTTCACCGCCCATC
CaM-BirA*-PCR2-F	CCTGATTCGCCTCCTCATCGAAGAAGC
CaM-BirA*-PCR2-R	CCATGCGGACTTTCGGGTATTCCTTG
